# Supplementary material for: Comparison of Diatoms and Dinoflagellates from Different Habitats as Sources of PUFAs
Source: Mar Drugs. 2019 Apr 19;17(4):233. doi: 10.3390/md17040233 (PMC6521115; doi:10.3390/md17040233)
Supplement: Supplementary file 1 [file marinedrugs-17-00233-s001.zip]

Archive with 21 entries (12 files):
- marinedrugs-477960-SI/
- marinedrugs-477960-SI/docProps/
- marinedrugs-477960-SI/docProps/app.xml
- marinedrugs-477960-SI/docProps/core.xml
- marinedrugs-477960-SI/xl/
- marinedrugs-477960-SI/xl/printerSettings/
- marinedrugs-477960-SI/xl/printerSettings/printerSettings1.bin
- marinedrugs-477960-SI/xl/sharedStrings.xml
- marinedrugs-477960-SI/xl/styles.xml
- marinedrugs-477960-SI/xl/theme/
- marinedrugs-477960-SI/xl/theme/theme1.xml
- marinedrugs-477960-SI/xl/workbook.xml
- marinedrugs-477960-SI/xl/worksheets/
- marinedrugs-477960-SI/xl/worksheets/sheet1.xml
- marinedrugs-477960-SI/xl/worksheets/_rels/
- marinedrugs-477960-SI/xl/worksheets/_rels/sheet1.xml.rels
- marinedrugs-477960-SI/xl/_rels/
- marinedrugs-477960-SI/xl/_rels/workbook.xml.rels
- marinedrugs-477960-SI/[Content_Types].xml
- marinedrugs-477960-SI/_rels/
- marinedrugs-477960-SI/_rels/.rels
