# Supplementary material for: Comparison of Diatoms and Dinoflagellates from Different Habitats as Sources of PUFAs
Source: Mar Drugs. 2019 Apr 19;17(4):233. doi: 10.3390/md17040233 (PMC6521115; doi:10.3390/md17040233)
Supplement: Supplementary file 1 [file marinedrugs-17-00233-s001.zip › marinedrugs-477960-SI/docProps/app.xml]

<?xml version="1.0" encoding="UTF-8" standalone="yes"?>
<Properties xmlns="http://schemas.openxmlformats.org/officeDocument/2006/extended-properties" xmlns:vt="http://schemas.openxmlformats.org/officeDocument/2006/docPropsVTypes"><Application>Microsoft Excel</Application><DocSecurity>0</DocSecurity><ScaleCrop>false</ScaleCrop><HeadingPairs><vt:vector size="2" baseType="variant"><vt:variant><vt:lpstr>Worksheets</vt:lpstr></vt:variant><vt:variant><vt:i4>1</vt:i4></vt:variant></vt:vector></HeadingPairs><TitlesOfParts><vt:vector size="1" baseType="lpstr"><vt:lpstr>Sheet1</vt:lpstr></vt:vector></TitlesOfParts><Company>University of Helsinki</Company><LinksUpToDate>false</LinksUpToDate><SharedDoc>false</SharedDoc><HyperlinksChanged>false</HyperlinksChanged><AppVersion>15.0300</AppVersion></Properties>
