# Supplementary material for: Comparison of Diatoms and Dinoflagellates from Different Habitats as Sources of PUFAs
Source: Mar Drugs. 2019 Apr 19;17(4):233. doi: 10.3390/md17040233 (PMC6521115; doi:10.3390/md17040233)
Supplement: Supplementary file 1 [file marinedrugs-17-00233-s001.zip › marinedrugs-477960-SI/docProps/core.xml]

<?xml version="1.0" encoding="UTF-8" standalone="yes"?>
<cp:coreProperties xmlns:cp="http://schemas.openxmlformats.org/package/2006/metadata/core-properties" xmlns:dc="http://purl.org/dc/elements/1.1/" xmlns:dcterms="http://purl.org/dc/terms/" xmlns:dcmitype="http://purl.org/dc/dcmitype/" xmlns:xsi="http://www.w3.org/2001/XMLSchema-instance"><dc:creator>Peltomaa, Elina T</dc:creator><cp:lastModifiedBy>Peltomaa, Elina T</cp:lastModifiedBy><dcterms:created xsi:type="dcterms:W3CDTF">2019-02-22T07:31:31Z</dcterms:created><dcterms:modified xsi:type="dcterms:W3CDTF">2019-04-12T09:37:06Z</dcterms:modified></cp:coreProperties>
