# Supplementary material for: Comparison of Diatoms and Dinoflagellates from Different Habitats as Sources of PUFAs
Source: Mar Drugs. 2019 Apr 19;17(4):233. doi: 10.3390/md17040233 (PMC6521115; doi:10.3390/md17040233)
Supplement: Supplementary file 1 [file marinedrugs-17-00233-s001.zip › marinedrugs-477960-SI/xl/sharedStrings.xml]

<?xml version="1.0" encoding="UTF-8" standalone="yes"?>
<sst xmlns="http://schemas.openxmlformats.org/spreadsheetml/2006/main" count="182" uniqueCount="113"><si><t>14:0</t></si><si><t>15:0</t></si><si><t>16:0</t></si><si><t>17:0</t></si><si><t>18:0</t></si><si><t>20:0</t></si><si><t>22:0</t></si><si><t>Stephanodiscus hanzii</t></si><si><t>* only one fatty acid sample</t></si><si><t>Alexandrium ostenfeldii</t></si><si><t>Apocalathium malmogiense*</t></si><si><t xml:space="preserve">Diatoma tenuis </t></si><si><t>Gymnodinium fuscum</t></si><si><t xml:space="preserve">Heterocapsa triquetra </t></si><si><t>Karlodinium veneficum</t></si><si><t>Melosira arctica</t></si><si><t xml:space="preserve">Peridinium cinctum </t></si><si><t xml:space="preserve">Skeletonema marinoi </t></si><si><t xml:space="preserve">Thalassiosira baltica </t></si><si><t>Thalassiosira nordenskioldii</t></si><si><t xml:space="preserve">Pseudo-nitzschia pungens </t></si><si><t>marine</t></si><si><t>brackish</t></si><si><t>freshwater</t></si><si><t xml:space="preserve">Nitzschia </t></si><si><t>Skeletonema marinoi</t></si><si><t>FINMARI CC; KVDAN 22</t></si><si><t>UTEX; FD 397</t></si><si><t>FINMARI CC; AOF-0926</t></si><si><t>FINMARI CC; SHTV-5</t></si><si><t>NORCCA (SCCAP); K-0399</t></si><si><t>FINMARI CC; DTTV B5</t></si><si><t>NORCCA (SCCAP); K-1836</t></si><si><t>FINMARI CC; HTF 1002</t></si><si><t>FINMARI CC; MATV-1402</t></si><si><t>NORCCA (SCCAP); 1721</t></si><si><t>CCAP; 1061/44</t></si><si><t>FINMARI CC; Skeletonema</t></si><si><t>NORCCA (SCCAP); K-0669</t></si><si><t xml:space="preserve"> CPCC; 267</t></si><si><t>FINMARI CC; TBLL7-1301</t></si><si><t xml:space="preserve"> CCAP; 1085/31</t></si><si><t>Fatty acid</t></si><si><t>The fatty acid (FA) profiles of the studied strains. Concentrations are in µg FA in mg DW (± is for standard deviation).</t></si><si><t>i-14:0</t></si><si><t>i-15:0</t></si><si><t>a-15:0</t></si><si><t>15:1w7</t></si><si><t>i-16:0</t></si><si><t>16:1w9</t></si><si><t>16:1w8</t></si><si><t>16:1w7</t></si><si><t>16:1w6</t></si><si><t>16:1w5</t></si><si><t>i-17:0</t></si><si><t>a-17:0</t></si><si><t>16:2w7</t></si><si><t>16:2w6</t></si><si><t>16:2w4</t></si><si><t>16:3w6</t></si><si><t>16:3w4</t></si><si><t>16:3w3</t></si><si><t>16:4w3</t></si><si><t>16:4w1</t></si><si><t>Cy19:0</t></si><si><t>18:1w9</t></si><si><t>18:1w7</t></si><si><t>18:2w6</t></si><si><t>18:3w6</t></si><si><t>18:3w3</t></si><si><t>18:4w4</t></si><si><t>18:4w3</t></si><si><t>18:5w3</t></si><si><t>20:1w9</t></si><si><t>20:1w7</t></si><si><t>20:2w6</t></si><si><t>20:3w6</t></si><si><t>20:4w6</t></si><si><t>20:3w3</t></si><si><t>20:4w3</t></si><si><t>20:5w3</t></si><si><t>22:1w9</t></si><si><t>22:1w7</t></si><si><t>22:4w6</t></si><si><t>22:5w6</t></si><si><t>22:5w3</t></si><si><t>22:6w3</t></si><si><t>24:0</t></si><si><t>26:0</t></si><si><t>28:0</t></si><si><t>w-3</t></si><si><t>16 w-3</t></si><si><t>18 w-3</t></si><si><t>20 w-3</t></si><si><t>22 w-3</t></si><si><t>ALA</t></si><si><t>SDA</t></si><si><t>OPA</t></si><si><t>EPA</t></si><si><t>DHA</t></si><si><t>LIN</t></si><si><t>ARA</t></si><si><t>DPA</t></si><si><t>w-6</t></si><si><t>BrFA</t></si><si><t>16 MUFA</t></si><si><t>18 MUFA</t></si><si><t>MUFA</t></si><si><t>SAFA</t></si><si><t>LSAFA</t></si><si><t>CPCC; 61</t></si><si><t>Apocalathium malmogiense</t></si><si><t>TOTAL SUM</t></si></sst>
