# Supplementary material for: Comparison of Diatoms and Dinoflagellates from Different Habitats as Sources of PUFAs
Source: Mar Drugs. 2019 Apr 19;17(4):233. doi: 10.3390/md17040233 (PMC6521115; doi:10.3390/md17040233)
Supplement: Supplementary file 1 [file marinedrugs-17-00233-s001.zip › marinedrugs-477960-SI/xl/styles.xml]

<?xml version="1.0" encoding="UTF-8" standalone="yes"?>
<styleSheet xmlns="http://schemas.openxmlformats.org/spreadsheetml/2006/main" xmlns:mc="http://schemas.openxmlformats.org/markup-compatibility/2006" mc:Ignorable="x14ac" xmlns:x14ac="http://schemas.microsoft.com/office/spreadsheetml/2009/9/ac"><fonts count="5" x14ac:knownFonts="1"><font><sz val="11"/><color theme="1"/><name val="Calibri"/><family val="2"/><scheme val="minor"/></font><font><i/><sz val="11"/><color theme="1"/><name val="Calibri"/><family val="2"/><scheme val="minor"/></font><font><i/><sz val="11"/><color theme="1"/><name val="Arial"/><family val="2"/></font><font><i/><sz val="12"/><color theme="1"/><name val="Arial"/><family val="2"/></font><font><i/><sz val="12"/><name val="Arial"/><family val="2"/></font></fonts><fills count="3"><fill><patternFill patternType="none"/></fill><fill><patternFill patternType="gray125"/></fill><fill><patternFill patternType="solid"><fgColor theme="4"/><bgColor indexed="64"/></patternFill></fill></fills><borders count="2"><border><left/><right/><top/><bottom/><diagonal/></border><border><left/><right/><top/><bottom style="thin"><color indexed="64"/></bottom><diagonal/></border></borders><cellStyleXfs count="1"><xf numFmtId="0" fontId="0" fillId="0" borderId="0"/></cellStyleXfs><cellXfs count="14"><xf numFmtId="0" fontId="0" fillId="0" borderId="0" xfId="0"/><xf numFmtId="0" fontId="1" fillId="0" borderId="0" xfId="0" applyFont="1"/><xf numFmtId="0" fontId="2" fillId="0" borderId="0" xfId="0" applyFont="1" applyFill="1" applyBorder="1" applyAlignment="1"><alignment vertical="center"/></xf><xf numFmtId="0" fontId="3" fillId="0" borderId="0" xfId="0" applyFont="1" applyFill="1" applyBorder="1" applyAlignment="1"><alignment vertical="center"/></xf><xf numFmtId="0" fontId="4" fillId="0" borderId="0" xfId="0" applyFont="1" applyAlignment="1"><alignment vertical="center"/></xf><xf numFmtId="0" fontId="4" fillId="0" borderId="0" xfId="0" applyFont="1" applyAlignment="1"/><xf numFmtId="0" fontId="0" fillId="0" borderId="0" xfId="0" applyFont="1"/><xf numFmtId="0" fontId="4" fillId="0" borderId="0" xfId="0" applyFont="1" applyFill="1" applyBorder="1" applyAlignment="1"><alignment vertical="center"/></xf><xf numFmtId="0" fontId="0" fillId="0" borderId="1" xfId="0" applyFont="1" applyBorder="1"/><xf numFmtId="0" fontId="0" fillId="0" borderId="1" xfId="0" applyBorder="1"/><xf numFmtId="2" fontId="0" fillId="0" borderId="0" xfId="0" applyNumberFormat="1"/><xf numFmtId="0" fontId="0" fillId="2" borderId="0" xfId="0" applyFont="1" applyFill="1"/><xf numFmtId="2" fontId="0" fillId="2" borderId="0" xfId="0" applyNumberFormat="1" applyFill="1"/><xf numFmtId="0" fontId="0" fillId="2" borderId="0" xfId="0" applyFill="1"/></cellXfs><cellStyles count="1"><cellStyle name="Normal" xfId="0" builtinId="0"/></cellStyles><dxfs count="0"/><tableStyles count="0" defaultTableStyle="TableStyleMedium2" defaultPivotStyle="PivotStyleLight16"/><extLst><ext uri="{EB79DEF2-80B8-43e5-95BD-54CBDDF9020C}" xmlns:x14="http://schemas.microsoft.com/office/spreadsheetml/2009/9/main"><x14:slicerStyles defaultSlicerStyle="SlicerStyleLight1"/></ext><ext uri="{9260A510-F301-46a8-8635-F512D64BE5F5}" xmlns:x15="http://schemas.microsoft.com/office/spreadsheetml/2010/11/main"><x15:timelineStyles defaultTimelineStyle="TimeSlicerStyleLight1"/></ext></extLst></styleSheet>
