# Supplementary material for: Comparison of Diatoms and Dinoflagellates from Different Habitats as Sources of PUFAs
Source: Mar Drugs. 2019 Apr 19;17(4):233. doi: 10.3390/md17040233 (PMC6521115; doi:10.3390/md17040233)
Supplement: Supplementary file 1 [file marinedrugs-17-00233-s001.zip › marinedrugs-477960-SI/xl/workbook.xml]

<?xml version="1.0" encoding="UTF-8" standalone="yes"?>
<workbook xmlns="http://schemas.openxmlformats.org/spreadsheetml/2006/main" xmlns:r="http://schemas.openxmlformats.org/officeDocument/2006/relationships" xmlns:mc="http://schemas.openxmlformats.org/markup-compatibility/2006" mc:Ignorable="x15" xmlns:x15="http://schemas.microsoft.com/office/spreadsheetml/2010/11/main"><fileVersion appName="xl" lastEdited="6" lowestEdited="6" rupBuild="14420"/><workbookPr defaultThemeVersion="153222"/><mc:AlternateContent xmlns:mc="http://schemas.openxmlformats.org/markup-compatibility/2006"><mc:Choice Requires="x15"><x15ac:absPath url="\\ad.helsinki.fi\home\e\epeltoma\Documents\Marine Drugs Dinoflagellates &amp; Diatoms\Tables and figures\" xmlns:x15ac="http://schemas.microsoft.com/office/spreadsheetml/2010/11/ac"/></mc:Choice></mc:AlternateContent><bookViews><workbookView xWindow="0" yWindow="0" windowWidth="28800" windowHeight="14385"/></bookViews><sheets><sheet name="Sheet1" sheetId="1" r:id="rId1"/></sheets><calcPr calcId="152511"/><extLst><ext uri="{140A7094-0E35-4892-8432-C4D2E57EDEB5}" xmlns:x15="http://schemas.microsoft.com/office/spreadsheetml/2010/11/main"><x15:workbookPr chartTrackingRefBase="1"/></ext></extLst></workbook>
