# Supplementary material for: Comparison of Diatoms and Dinoflagellates from Different Habitats as Sources of PUFAs
Source: Mar Drugs. 2019 Apr 19;17(4):233. doi: 10.3390/md17040233 (PMC6521115; doi:10.3390/md17040233)
Supplement: Supplementary file 1 [file marinedrugs-17-00233-s001.zip › marinedrugs-477960-SI/xl/worksheets/sheet1.xml]

<?xml version="1.0" encoding="UTF-8" standalone="yes"?>
<worksheet xmlns="http://schemas.openxmlformats.org/spreadsheetml/2006/main" xmlns:r="http://schemas.openxmlformats.org/officeDocument/2006/relationships" xmlns:mc="http://schemas.openxmlformats.org/markup-compatibility/2006" mc:Ignorable="x14ac" xmlns:x14ac="http://schemas.microsoft.com/office/spreadsheetml/2009/9/ac"><dimension ref="A2:AJ83"/><sheetViews><sheetView tabSelected="1" topLeftCell="A46" zoomScale="90" zoomScaleNormal="90" workbookViewId="0"><selection activeCell="C93" sqref="C93"/></sheetView></sheetViews><sheetFormatPr defaultRowHeight="15" x14ac:dyDescent="0.25"/><cols><col min="1" max="1" width="16.5703125" style="6" bestFit="1" customWidth="1"/><col min="2" max="3" width="23.5703125" bestFit="1" customWidth="1"/><col min="4" max="4" width="30.140625" customWidth="1"/><col min="5" max="5" width="29" customWidth="1"/><col min="6" max="6" width="31.5703125" bestFit="1" customWidth="1"/><col min="7" max="8" width="18.42578125" bestFit="1" customWidth="1"/><col min="9" max="10" width="19.85546875" bestFit="1" customWidth="1"/><col min="11" max="14" width="25" bestFit="1" customWidth="1"/><col min="15" max="16" width="26.28515625" bestFit="1" customWidth="1"/><col min="17" max="18" width="22.85546875" bestFit="1" customWidth="1"/><col min="19" max="20" width="13.28515625" bestFit="1" customWidth="1"/><col min="21" max="21" width="21" bestFit="1" customWidth="1"/><col min="22" max="23" width="22.85546875" bestFit="1" customWidth="1"/><col min="24" max="24" width="30.140625" bestFit="1" customWidth="1"/><col min="25" max="25" width="27.7109375" customWidth="1"/><col min="26" max="27" width="24.5703125" bestFit="1" customWidth="1"/><col min="28" max="29" width="25" bestFit="1" customWidth="1"/><col min="30" max="30" width="24" bestFit="1" customWidth="1"/><col min="31" max="32" width="25.5703125" bestFit="1" customWidth="1"/><col min="33" max="34" width="24.140625" bestFit="1" customWidth="1"/><col min="35" max="36" width="31.42578125" bestFit="1" customWidth="1"/></cols><sheetData><row r="2" spans="1:36" x14ac:dyDescent="0.25"><c r="A2" s="6" t="s"><v>43</v></c></row><row r="3" spans="1:36" x14ac:dyDescent="0.25"><c r="A3" s="6" t="s"><v>8</v></c></row><row r="6" spans="1:36" s="1" customFormat="1" ht="15.75" x14ac:dyDescent="0.25"><c r="A6" s="6"/><c r="B6" s="2" t="s"><v>9</v></c><c r="C6" s="2" t="s"><v>9</v></c><c r="D6" s="3" t="s"><v>10</v></c><c r="E6" s="3" t="s"><v>111</v></c><c r="F6" s="3" t="s"><v>111</v></c><c r="G6" s="4" t="s"><v>11</v></c><c r="H6" s="4" t="s"><v>11</v></c><c r="I6" s="3" t="s"><v>11</v></c><c r="J6" s="3" t="s"><v>11</v></c><c r="K6" s="5" t="s"><v>12</v></c><c r="L6" s="5" t="s"><v>12</v></c><c r="M6" s="3" t="s"><v>13</v></c><c r="N6" s="3" t="s"><v>13</v></c><c r="O6" s="3" t="s"><v>14</v></c><c r="P6" s="3" t="s"><v>14</v></c><c r="Q6" s="3" t="s"><v>15</v></c><c r="R6" s="3" t="s"><v>15</v></c><c r="S6" s="5" t="s"><v>24</v></c><c r="T6" s="5" t="s"><v>24</v></c><c r="U6" s="5" t="s"><v>16</v></c><c r="V6" s="5" t="s"><v>16</v></c><c r="W6" s="5" t="s"><v>16</v></c><c r="X6" s="3" t="s"><v>20</v></c><c r="Y6" s="3" t="s"><v>20</v></c><c r="Z6" s="7" t="s"><v>25</v></c><c r="AA6" s="7" t="s"><v>25</v></c><c r="AB6" s="3" t="s"><v>17</v></c><c r="AC6" s="3" t="s"><v>17</v></c><c r="AD6" s="4" t="s"><v>7</v></c><c r="AE6" s="4" t="s"><v>7</v></c><c r="AF6" s="4" t="s"><v>7</v></c><c r="AG6" s="3" t="s"><v>18</v></c><c r="AH6" s="3" t="s"><v>18</v></c><c r="AI6" s="3" t="s"><v>19</v></c><c r="AJ6" s="3" t="s"><v>19</v></c></row><row r="7" spans="1:36" x14ac:dyDescent="0.25"><c r="B7" t="s"><v>28</v></c><c r="C7" t="s"><v>28</v></c><c r="D7" t="s"><v>29</v></c><c r="E7" t="s"><v>30</v></c><c r="F7" t="s"><v>30</v></c><c r="G7" t="s"><v>110</v></c><c r="H7" t="s"><v>110</v></c><c r="I7" t="s"><v>31</v></c><c r="J7" t="s"><v>31</v></c><c r="K7" t="s"><v>32</v></c><c r="L7" t="s"><v>32</v></c><c r="M7" t="s"><v>33</v></c><c r="N7" t="s"><v>33</v></c><c r="O7" t="s"><v>26</v></c><c r="P7" t="s"><v>26</v></c><c r="Q7" t="s"><v>34</v></c><c r="R7" t="s"><v>34</v></c><c r="S7" t="s"><v>27</v></c><c r="T7" t="s"><v>27</v></c><c r="U7" t="s"><v>35</v></c><c r="V7" t="s"><v>35</v></c><c r="W7" t="s"><v>35</v></c><c r="X7" t="s"><v>36</v></c><c r="Y7" t="s"><v>36</v></c><c r="Z7" t="s"><v>37</v></c><c r="AA7" t="s"><v>37</v></c><c r="AB7" t="s"><v>38</v></c><c r="AC7" t="s"><v>38</v></c><c r="AD7" t="s"><v>39</v></c><c r="AE7" t="s"><v>39</v></c><c r="AF7" t="s"><v>39</v></c><c r="AG7" t="s"><v>40</v></c><c r="AH7" t="s"><v>40</v></c><c r="AI7" t="s"><v>41</v></c><c r="AJ7" t="s"><v>41</v></c></row><row r="8" spans="1:36" x14ac:dyDescent="0.25"><c r="A8" s="8" t="s"><v>42</v></c><c r="B8" s="9" t="s"><v>22</v></c><c r="C8" s="9" t="s"><v>21</v></c><c r="D8" s="9" t="s"><v>22</v></c><c r="E8" s="9" t="s"><v>21</v></c><c r="F8" s="9" t="s"><v>21</v></c><c r="G8" s="9" t="s"><v>23</v></c><c r="H8" s="9" t="s"><v>23</v></c><c r="I8" s="9" t="s"><v>22</v></c><c r="J8" s="9" t="s"><v>22</v></c><c r="K8" s="9" t="s"><v>23</v></c><c r="L8" s="9" t="s"><v>23</v></c><c r="M8" s="9" t="s"><v>22</v></c><c r="N8" s="9" t="s"><v>22</v></c><c r="O8" s="9" t="s"><v>22</v></c><c r="P8" s="9" t="s"><v>22</v></c><c r="Q8" s="9" t="s"><v>22</v></c><c r="R8" s="9" t="s"><v>22</v></c><c r="S8" s="9" t="s"><v>23</v></c><c r="T8" s="9" t="s"><v>23</v></c><c r="U8" s="9" t="s"><v>23</v></c><c r="V8" s="9" t="s"><v>23</v></c><c r="W8" s="9" t="s"><v>23</v></c><c r="X8" s="9" t="s"><v>21</v></c><c r="Y8" s="9" t="s"><v>21</v></c><c r="Z8" s="9" t="s"><v>22</v></c><c r="AA8" s="9" t="s"><v>22</v></c><c r="AB8" s="9" t="s"><v>21</v></c><c r="AC8" s="9" t="s"><v>21</v></c><c r="AD8" s="9" t="s"><v>23</v></c><c r="AE8" s="9" t="s"><v>23</v></c><c r="AF8" s="9" t="s"><v>23</v></c><c r="AG8" s="9" t="s"><v>22</v></c><c r="AH8" s="9" t="s"><v>22</v></c><c r="AI8" s="9" t="s"><v>21</v></c><c r="AJ8" s="9" t="s"><v>21</v></c></row><row r="9" spans="1:36" x14ac:dyDescent="0.25"><c r="A9" s="6" t="s"><v>44</v></c><c r="B9" s="10"><v>0</v></c><c r="C9" s="10"><v>0</v></c><c r="D9" s="10"><v>0</v></c><c r="E9" s="10"><v>0</v></c><c r="F9" s="10"><v>0</v></c><c r="G9" s="10"><v>0</v></c><c r="H9" s="10"><v>0</v></c><c r="I9" s="10"><v>0</v></c><c r="J9" s="10"><v>0</v></c><c r="K9" s="10"><v>0</v></c><c r="L9" s="10"><v>0</v></c><c r="M9" s="10"><v>0</v></c><c r="N9" s="10"><v>0</v></c><c r="O9" s="10"><v>0</v></c><c r="P9" s="10"><v>0</v></c><c r="Q9" s="10"><v>0</v></c><c r="R9" s="10"><v>0</v></c><c r="S9" s="10"><v>0</v></c><c r="T9" s="10"><v>0</v></c><c r="U9" s="10"><v>0</v></c><c r="V9" s="10"><v>0</v></c><c r="W9" s="10"><v>0</v></c><c r="X9" s="10"><v>0</v></c><c r="Y9" s="10"><v>0</v></c><c r="Z9" s="10"><v>0</v></c><c r="AA9" s="10"><v>0</v></c><c r="AB9" s="10"><v>0</v></c><c r="AC9" s="10"><v>0</v></c><c r="AD9" s="10"><v>0</v></c><c r="AE9" s="10"><v>0</v></c><c r="AF9" s="10"><v>0</v></c><c r="AG9" s="10"><v>0</v></c><c r="AH9" s="10"><v>0</v></c><c r="AI9" s="10"><v>0</v></c><c r="AJ9" s="10"><v>0</v></c></row><row r="10" spans="1:36" x14ac:dyDescent="0.25"><c r="A10" s="6" t="s"><v>0</v></c><c r="B10" s="10"><v>1.5000540913049483</v></c><c r="C10" s="10"><v>1.4771428408212695</v></c><c r="D10" s="10"><v>9.0013241552629513</v></c><c r="E10" s="10"><v>7.2659730445551274</v></c><c r="F10" s="10"><v>7.4047493265283171</v></c><c r="G10" s="10"><v>9.4881913341803195</v></c><c r="H10" s="10"><v>9.6405276283387629</v></c><c r="I10" s="10"><v>4.6934202237715157</v></c><c r="J10" s="10"><v>5.3458663224995107</v></c><c r="K10" s="10"><v>2.4157721011971645</v></c><c r="L10" s="10"><v>3.0587663855942742</v></c><c r="M10" s="10"><v>3.2099884077923746</v></c><c r="N10" s="10"><v>3.4307633442047445</v></c><c r="O10" s="10"><v>7.8539568256483703</v></c><c r="P10" s="10"><v>7.2736073279556512</v></c><c r="Q10" s="10"><v>9.3736069731270106</v></c><c r="R10" s="10"><v>8.317475554344993</v></c><c r="S10" s="10"><v>5.8715359899553938</v></c><c r="T10" s="10"><v>6.0482634543449763</v></c><c r="U10" s="10"><v>9.9533069254399997</v></c><c r="V10" s="10"><v>9.9345641656300003</v></c><c r="W10" s="10"><v>9.4882417426460339</v></c><c r="X10" s="10"><v>0.28668129749370275</v></c><c r="Y10" s="10"><v>0.58659845353752815</v></c><c r="Z10" s="10"><v>2.2989830075820716</v></c><c r="AA10" s="10"><v>2.5093014839816088</v></c><c r="AB10" s="10"><v>1.5612953177330384</v></c><c r="AC10" s="10"><v>0.98890715576413446</v></c><c r="AD10" s="10"><v>4.5486411834371534</v></c><c r="AE10" s="10"><v>7.5161668009958067</v></c><c r="AF10" s="10"><v>9.403710268412917</v></c><c r="AG10" s="10"><v>1.9451043338403022</v></c><c r="AH10" s="10"><v>2.0806484061185948</v></c><c r="AI10" s="10"><v>0.37175831507464724</v></c><c r="AJ10" s="10"><v>0.2581424265988766</v></c></row><row r="11" spans="1:36" x14ac:dyDescent="0.25"><c r="A11" s="6" t="s"><v>45</v></c><c r="B11" s="10"><v>0</v></c><c r="C11" s="10"><v>0</v></c><c r="D11" s="10"><v>0</v></c><c r="E11" s="10"><v>0</v></c><c r="F11" s="10"><v>0</v></c><c r="G11" s="10"><v>0</v></c><c r="H11" s="10"><v>0</v></c><c r="I11" s="10"><v>0</v></c><c r="J11" s="10"><v>0</v></c><c r="K11" s="10"><v>0</v></c><c r="L11" s="10"><v>0</v></c><c r="M11" s="10"><v>0</v></c><c r="N11" s="10"><v>0</v></c><c r="O11" s="10"><v>0</v></c><c r="P11" s="10"><v>0</v></c><c r="Q11" s="10"><v>0</v></c><c r="R11" s="10"><v>0</v></c><c r="S11" s="10"><v>0</v></c><c r="T11" s="10"><v>0</v></c><c r="U11" s="10"><v>0</v></c><c r="V11" s="10"><v>0</v></c><c r="W11" s="10"><v>0</v></c><c r="X11" s="10"><v>0</v></c><c r="Y11" s="10"><v>0</v></c><c r="Z11" s="10"><v>0</v></c><c r="AA11" s="10"><v>0</v></c><c r="AB11" s="10"><v>0</v></c><c r="AC11" s="10"><v>0</v></c><c r="AD11" s="10"><v>0</v></c><c r="AE11" s="10"><v>0</v></c><c r="AF11" s="10"><v>0</v></c><c r="AG11" s="10"><v>0</v></c><c r="AH11" s="10"><v>0</v></c><c r="AI11" s="10"><v>0</v></c><c r="AJ11" s="10"><v>0</v></c></row><row r="12" spans="1:36" x14ac:dyDescent="0.25"><c r="A12" s="6" t="s"><v>46</v></c><c r="B12" s="10"><v>0</v></c><c r="C12" s="10"><v>0</v></c><c r="D12" s="10"><v>0</v></c><c r="E12" s="10"><v>0</v></c><c r="F12" s="10"><v>0</v></c><c r="G12" s="10"><v>0</v></c><c r="H12" s="10"><v>0</v></c><c r="I12" s="10"><v>0</v></c><c r="J12" s="10"><v>0</v></c><c r="K12" s="10"><v>0</v></c><c r="L12" s="10"><v>0</v></c><c r="M12" s="10"><v>0</v></c><c r="N12" s="10"><v>0</v></c><c r="O12" s="10"><v>0</v></c><c r="P12" s="10"><v>0</v></c><c r="Q12" s="10"><v>0</v></c><c r="R12" s="10"><v>0</v></c><c r="S12" s="10"><v>0</v></c><c r="T12" s="10"><v>0</v></c><c r="U12" s="10"><v>0</v></c><c r="V12" s="10"><v>0</v></c><c r="W12" s="10"><v>0</v></c><c r="X12" s="10"><v>0</v></c><c r="Y12" s="10"><v>0</v></c><c r="Z12" s="10"><v>0</v></c><c r="AA12" s="10"><v>0</v></c><c r="AB12" s="10"><v>0</v></c><c r="AC12" s="10"><v>0</v></c><c r="AD12" s="10"><v>0</v></c><c r="AE12" s="10"><v>0</v></c><c r="AF12" s="10"><v>0</v></c><c r="AG12" s="10"><v>0</v></c><c r="AH12" s="10"><v>0</v></c><c r="AI12" s="10"><v>0</v></c><c r="AJ12" s="10"><v>0</v></c></row><row r="13" spans="1:36" x14ac:dyDescent="0.25"><c r="A13" s="6" t="s"><v>1</v></c><c r="B13" s="10"><v>1.3324515126112078E-2</v></c><c r="C13" s="10"><v>1.2639437362235599E-2</v></c><c r="D13" s="10"><v>1.0699409624402498E-2</v></c><c r="E13" s="10"><v>6.2538078407622013E-3</v></c><c r="F13" s="10"><v>6.0887118033822046E-3</v></c><c r="G13" s="10"><v>0</v></c><c r="H13" s="10"><v>0</v></c><c r="I13" s="10"><v>8.2653509044618809E-2</v></c><c r="J13" s="10"><v>9.4237062690357934E-2</v></c><c r="K13" s="10"><v>0</v></c><c r="L13" s="10"><v>0</v></c><c r="M13" s="10"><v>5.6514801695641973E-3</v></c><c r="N13" s="10"><v>5.6149972900241315E-3</v></c><c r="O13" s="10"><v>1.4329492553455491E-2</v></c><c r="P13" s="10"><v>1.3669801562883166E-2</v></c><c r="Q13" s="10"><v>0.12177862716120588</v></c><c r="R13" s="10"><v>0.11236597017669681</v></c><c r="S13" s="10"><v>0</v></c><c r="T13" s="10"><v>0</v></c><c r="U13" s="10"><v>3.2232111289188847E-2</v></c><c r="V13" s="10"><v>3.6460071846398059E-2</v></c><c r="W13" s="10"><v>3.3795114598867387E-2</v></c><c r="X13" s="10"><v>1.0679660093359421E-2</v></c><c r="Y13" s="10"><v>1.7629934737738509E-2</v></c><c r="Z13" s="10"><v>0.19951441826569627</v></c><c r="AA13" s="10"><v>0.20682440274168554</v></c><c r="AB13" s="10"><v>0.10135368489853361</v></c><c r="AC13" s="10"><v>5.82620695156328E-2</v></c><c r="AD13" s="10"><v>0</v></c><c r="AE13" s="10"><v>0</v></c><c r="AF13" s="10"><v>0</v></c><c r="AG13" s="10"><v>0.16094699454286787</v></c><c r="AH13" s="10"><v>0.16677990659449068</v></c><c r="AI13" s="10"><v>8.3097019211563941E-2</v></c><c r="AJ13" s="10"><v>7.2560003859367728E-2</v></c></row><row r="14" spans="1:36" x14ac:dyDescent="0.25"><c r="A14" s="6" t="s"><v>47</v></c><c r="B14" s="10"><v>0</v></c><c r="C14" s="10"><v>0</v></c><c r="D14" s="10"><v>0</v></c><c r="E14" s="10"><v>0</v></c><c r="F14" s="10"><v>0</v></c><c r="G14" s="10"><v>0</v></c><c r="H14" s="10"><v>0</v></c><c r="I14" s="10"><v>0</v></c><c r="J14" s="10"><v>0</v></c><c r="K14" s="10"><v>0</v></c><c r="L14" s="10"><v>0</v></c><c r="M14" s="10"><v>0</v></c><c r="N14" s="10"><v>0</v></c><c r="O14" s="10"><v>0</v></c><c r="P14" s="10"><v>0</v></c><c r="Q14" s="10"><v>0</v></c><c r="R14" s="10"><v>0</v></c><c r="S14" s="10"><v>0</v></c><c r="T14" s="10"><v>0</v></c><c r="U14" s="10"><v>0</v></c><c r="V14" s="10"><v>0</v></c><c r="W14" s="10"><v>0</v></c><c r="X14" s="10"><v>0</v></c><c r="Y14" s="10"><v>0</v></c><c r="Z14" s="10"><v>0</v></c><c r="AA14" s="10"><v>0</v></c><c r="AB14" s="10"><v>0</v></c><c r="AC14" s="10"><v>0</v></c><c r="AD14" s="10"><v>0</v></c><c r="AE14" s="10"><v>0</v></c><c r="AF14" s="10"><v>0</v></c><c r="AG14" s="10"><v>0</v></c><c r="AH14" s="10"><v>0</v></c><c r="AI14" s="10"><v>0</v></c><c r="AJ14" s="10"><v>0</v></c></row><row r="15" spans="1:36" x14ac:dyDescent="0.25"><c r="A15" s="6" t="s"><v>48</v></c><c r="B15" s="10"><v>0</v></c><c r="C15" s="10"><v>0</v></c><c r="D15" s="10"><v>0</v></c><c r="E15" s="10"><v>0</v></c><c r="F15" s="10"><v>0</v></c><c r="G15" s="10"><v>0</v></c><c r="H15" s="10"><v>0</v></c><c r="I15" s="10"><v>0</v></c><c r="J15" s="10"><v>0</v></c><c r="K15" s="10"><v>0</v></c><c r="L15" s="10"><v>0</v></c><c r="M15" s="10"><v>0</v></c><c r="N15" s="10"><v>0</v></c><c r="O15" s="10"><v>0</v></c><c r="P15" s="10"><v>0</v></c><c r="Q15" s="10"><v>0</v></c><c r="R15" s="10"><v>0</v></c><c r="S15" s="10"><v>0</v></c><c r="T15" s="10"><v>0</v></c><c r="U15" s="10"><v>0</v></c><c r="V15" s="10"><v>0</v></c><c r="W15" s="10"><v>0</v></c><c r="X15" s="10"><v>0</v></c><c r="Y15" s="10"><v>0</v></c><c r="Z15" s="10"><v>0</v></c><c r="AA15" s="10"><v>0</v></c><c r="AB15" s="10"><v>0</v></c><c r="AC15" s="10"><v>0</v></c><c r="AD15" s="10"><v>0</v></c><c r="AE15" s="10"><v>0</v></c><c r="AF15" s="10"><v>0</v></c><c r="AG15" s="10"><v>0</v></c><c r="AH15" s="10"><v>0</v></c><c r="AI15" s="10"><v>0</v></c><c r="AJ15" s="10"><v>0</v></c></row><row r="16" spans="1:36" x14ac:dyDescent="0.25"><c r="A16" s="6" t="s"><v>2</v></c><c r="B16" s="10"><v>9.1301009203596326</v></c><c r="C16" s="10"><v>8.9557203491840429</v></c><c r="D16" s="10"><v>5.0637503525966814</v></c><c r="E16" s="10"><v>2.8143041632392336</v></c><c r="F16" s="10"><v>2.9242915093490662</v></c><c r="G16" s="10"><v>2.9189605978551461</v></c><c r="H16" s="10"><v>2.762044210001402</v></c><c r="I16" s="10"><v>2.6950885494016186</v></c><c r="J16" s="10"><v>2.8633866952531912</v></c><c r="K16" s="10"><v>25.676501317455934</v></c><c r="L16" s="10"><v>23.509054818741159</v></c><c r="M16" s="10"><v>4.555720958909804</v></c><c r="N16" s="10"><v>4.6655363420141152</v></c><c r="O16" s="10"><v>7.4189362574658135</v></c><c r="P16" s="10"><v>6.9354042617581655</v></c><c r="Q16" s="10"><v>3.0504164670938714</v></c><c r="R16" s="10"><v>2.8901616456141532</v></c><c r="S16" s="10"><v>21.121717354359827</v></c><c r="T16" s="10"><v>21.685711939796775</v></c><c r="U16" s="10"><v>17.652240820578356</v></c><c r="V16" s="10"><v>17.82306877445653</v></c><c r="W16" s="10"><v>16.825769012812504</v></c><c r="X16" s="10"><v>0.12632739370978749</v></c><c r="Y16" s="10"><v>0.29780077260500065</v></c><c r="Z16" s="10"><v>2.1361171135983597</v></c><c r="AA16" s="10"><v>2.1482141246049236</v></c><c r="AB16" s="10"><v>1.2091289658173785</v></c><c r="AC16" s="10"><v>0.6889771179496601</v></c><c r="AD16" s="10"><v>6.8370249048881027</v></c><c r="AE16" s="10"><v>10.948569651210946</v></c><c r="AF16" s="10"><v>15.270439070518281</v></c><c r="AG16" s="10"><v>4.6510832803516369</v></c><c r="AH16" s="10"><v>4.710841647771125</v></c><c r="AI16" s="10"><v>1.8891721222028734</v></c><c r="AJ16" s="10"><v>1.7896107922378977</v></c></row><row r="17" spans="1:36" x14ac:dyDescent="0.25"><c r="A17" s="6" t="s"><v>49</v></c><c r="B17" s="10"><v>0</v></c><c r="C17" s="10"><v>0</v></c><c r="D17" s="10"><v>0</v></c><c r="E17" s="10"><v>0</v></c><c r="F17" s="10"><v>0</v></c><c r="G17" s="10"><v>0</v></c><c r="H17" s="10"><v>0</v></c><c r="I17" s="10"><v>0</v></c><c r="J17" s="10"><v>0</v></c><c r="K17" s="10"><v>0</v></c><c r="L17" s="10"><v>0</v></c><c r="M17" s="10"><v>0</v></c><c r="N17" s="10"><v>0</v></c><c r="O17" s="10"><v>0</v></c><c r="P17" s="10"><v>0</v></c><c r="Q17" s="10"><v>0</v></c><c r="R17" s="10"><v>0</v></c><c r="S17" s="10"><v>0</v></c><c r="T17" s="10"><v>0</v></c><c r="U17" s="10"><v>0</v></c><c r="V17" s="10"><v>0</v></c><c r="W17" s="10"><v>0</v></c><c r="X17" s="10"><v>0</v></c><c r="Y17" s="10"><v>0</v></c><c r="Z17" s="10"><v>0</v></c><c r="AA17" s="10"><v>0</v></c><c r="AB17" s="10"><v>0</v></c><c r="AC17" s="10"><v>0</v></c><c r="AD17" s="10"><v>0</v></c><c r="AE17" s="10"><v>0</v></c><c r="AF17" s="10"><v>0</v></c><c r="AG17" s="10"><v>0</v></c><c r="AH17" s="10"><v>0</v></c><c r="AI17" s="10"><v>1.671160580537694E-2</v></c><c r="AJ17" s="10"><v>1.325241357351053E-2</v></c></row><row r="18" spans="1:36" x14ac:dyDescent="0.25"><c r="A18" s="6" t="s"><v>50</v></c><c r="B18" s="10"><v>0</v></c><c r="C18" s="10"><v>0</v></c><c r="D18" s="10"><v>0</v></c><c r="E18" s="10"><v>0</v></c><c r="F18" s="10"><v>0</v></c><c r="G18" s="10"><v>0</v></c><c r="H18" s="10"><v>0</v></c><c r="I18" s="10"><v>0</v></c><c r="J18" s="10"><v>0</v></c><c r="K18" s="10"><v>0</v></c><c r="L18" s="10"><v>0</v></c><c r="M18" s="10"><v>0</v></c><c r="N18" s="10"><v>0</v></c><c r="O18" s="10"><v>0</v></c><c r="P18" s="10"><v>0</v></c><c r="Q18" s="10"><v>0</v></c><c r="R18" s="10"><v>0</v></c><c r="S18" s="10"><v>0</v></c><c r="T18" s="10"><v>0</v></c><c r="U18" s="10"><v>0</v></c><c r="V18" s="10"><v>0</v></c><c r="W18" s="10"><v>0</v></c><c r="X18" s="10"><v>0</v></c><c r="Y18" s="10"><v>0</v></c><c r="Z18" s="10"><v>0</v></c><c r="AA18" s="10"><v>0</v></c><c r="AB18" s="10"><v>0</v></c><c r="AC18" s="10"><v>0</v></c><c r="AD18" s="10"><v>0</v></c><c r="AE18" s="10"><v>0</v></c><c r="AF18" s="10"><v>0</v></c><c r="AG18" s="10"><v>0</v></c><c r="AH18" s="10"><v>0</v></c><c r="AI18" s="10"><v>0</v></c><c r="AJ18" s="10"><v>0</v></c></row><row r="19" spans="1:36" x14ac:dyDescent="0.25"><c r="A19" s="6" t="s"><v>51</v></c><c r="B19" s="10"><v>0.21627560088995143</v></c><c r="C19" s="10"><v>0.39704546623022735</v></c><c r="D19" s="10"><v>0.28786506846606724</v></c><c r="E19" s="10"><v>0.14633003998421121</v></c><c r="F19" s="10"><v>0.1507998758974661</v></c><c r="G19" s="10"><v>4.2075617382972057</v></c><c r="H19" s="10"><v>4.4471889405224818</v></c><c r="I19" s="10"><v>4.3165097600585547</v></c><c r="J19" s="10"><v>5.213590189755144</v></c><c r="K19" s="10"><v>0.81290923659993508</v></c><c r="L19" s="10"><v>0.89489083400025327</v></c><c r="M19" s="10"><v>0.15489241946212978</v></c><c r="N19" s="10"><v>0.15844820477786847</v></c><c r="O19" s="10"><v>1.6972840095727879</v></c><c r="P19" s="10"><v>1.5227162761180866</v></c><c r="Q19" s="10"><v>26.59348740438276</v></c><c r="R19" s="10"><v>23.542595148332619</v></c><c r="S19" s="10"><v>47.695593446610189</v></c><c r="T19" s="10"><v>49.634324327117703</v></c><c r="U19" s="10"><v>4.8996937071365005</v></c><c r="V19" s="10"><v>5.0034477027747535</v></c><c r="W19" s="10"><v>5.1621811847757924</v></c><c r="X19" s="10"><v>0.45805936653527934</v></c><c r="Y19" s="10"><v>0.7849620942376011</v></c><c r="Z19" s="10"><v>5.9962680854225754</v></c><c r="AA19" s="10"><v>6.0203910448678197</v></c><c r="AB19" s="10"><v>3.2785074830474916</v></c><c r="AC19" s="10"><v>1.7810390972764969</v></c><c r="AD19" s="10"><v>8.5568999374019494</v></c><c r="AE19" s="10"><v>12.760113405736726</v></c><c r="AF19" s="10"><v>15.829638834473773</v></c><c r="AG19" s="10"><v>8.2487638733594526</v></c><c r="AH19" s="10"><v>8.7606594900995081</v></c><c r="AI19" s="10"><v>3.51261818685487</v></c><c r="AJ19" s="10"><v>2.5448281514417328</v></c></row><row r="20" spans="1:36" x14ac:dyDescent="0.25"><c r="A20" s="6" t="s"><v>52</v></c><c r="B20" s="10"><v>0</v></c><c r="C20" s="10"><v>0</v></c><c r="D20" s="10"><v>0</v></c><c r="E20" s="10"><v>0</v></c><c r="F20" s="10"><v>0</v></c><c r="G20" s="10"><v>0</v></c><c r="H20" s="10"><v>0</v></c><c r="I20" s="10"><v>0</v></c><c r="J20" s="10"><v>0</v></c><c r="K20" s="10"><v>0</v></c><c r="L20" s="10"><v>0</v></c><c r="M20" s="10"><v>0</v></c><c r="N20" s="10"><v>0</v></c><c r="O20" s="10"><v>0</v></c><c r="P20" s="10"><v>0</v></c><c r="Q20" s="10"><v>0</v></c><c r="R20" s="10"><v>0</v></c><c r="S20" s="10"><v>0</v></c><c r="T20" s="10"><v>0</v></c><c r="U20" s="10"><v>0</v></c><c r="V20" s="10"><v>0</v></c><c r="W20" s="10"><v>0</v></c><c r="X20" s="10"><v>0</v></c><c r="Y20" s="10"><v>0</v></c><c r="Z20" s="10"><v>0</v></c><c r="AA20" s="10"><v>0</v></c><c r="AB20" s="10"><v>0</v></c><c r="AC20" s="10"><v>0</v></c><c r="AD20" s="10"><v>0</v></c><c r="AE20" s="10"><v>0</v></c><c r="AF20" s="10"><v>0</v></c><c r="AG20" s="10"><v>0</v></c><c r="AH20" s="10"><v>0</v></c><c r="AI20" s="10"><v>0</v></c><c r="AJ20" s="10"><v>0</v></c></row><row r="21" spans="1:36" x14ac:dyDescent="0.25"><c r="A21" s="6" t="s"><v>53</v></c><c r="B21" s="10"><v>0</v></c><c r="C21" s="10"><v>0</v></c><c r="D21" s="10"><v>0</v></c><c r="E21" s="10"><v>0</v></c><c r="F21" s="10"><v>0</v></c><c r="G21" s="10"><v>0</v></c><c r="H21" s="10"><v>0</v></c><c r="I21" s="10"><v>0</v></c><c r="J21" s="10"><v>0</v></c><c r="K21" s="10"><v>0</v></c><c r="L21" s="10"><v>0</v></c><c r="M21" s="10"><v>0</v></c><c r="N21" s="10"><v>0</v></c><c r="O21" s="10"><v>0</v></c><c r="P21" s="10"><v>0</v></c><c r="Q21" s="10"><v>0</v></c><c r="R21" s="10"><v>0</v></c><c r="S21" s="10"><v>0</v></c><c r="T21" s="10"><v>0</v></c><c r="U21" s="10"><v>0</v></c><c r="V21" s="10"><v>0</v></c><c r="W21" s="10"><v>0</v></c><c r="X21" s="10"><v>0</v></c><c r="Y21" s="10"><v>0</v></c><c r="Z21" s="10"><v>0</v></c><c r="AA21" s="10"><v>0</v></c><c r="AB21" s="10"><v>0</v></c><c r="AC21" s="10"><v>0</v></c><c r="AD21" s="10"><v>0</v></c><c r="AE21" s="10"><v>0</v></c><c r="AF21" s="10"><v>0</v></c><c r="AG21" s="10"><v>0</v></c><c r="AH21" s="10"><v>0</v></c><c r="AI21" s="10"><v>0</v></c><c r="AJ21" s="10"><v>0</v></c></row><row r="22" spans="1:36" x14ac:dyDescent="0.25"><c r="A22" s="6" t="s"><v>54</v></c><c r="B22" s="10"><v>0</v></c><c r="C22" s="10"><v>0</v></c><c r="D22" s="10"><v>0</v></c><c r="E22" s="10"><v>0</v></c><c r="F22" s="10"><v>0</v></c><c r="G22" s="10"><v>0</v></c><c r="H22" s="10"><v>0</v></c><c r="I22" s="10"><v>0</v></c><c r="J22" s="10"><v>0</v></c><c r="K22" s="10"><v>0</v></c><c r="L22" s="10"><v>0</v></c><c r="M22" s="10"><v>0</v></c><c r="N22" s="10"><v>0</v></c><c r="O22" s="10"><v>0</v></c><c r="P22" s="10"><v>0</v></c><c r="Q22" s="10"><v>0</v></c><c r="R22" s="10"><v>0</v></c><c r="S22" s="10"><v>0</v></c><c r="T22" s="10"><v>0</v></c><c r="U22" s="10"><v>0</v></c><c r="V22" s="10"><v>0</v></c><c r="W22" s="10"><v>0</v></c><c r="X22" s="10"><v>0</v></c><c r="Y22" s="10"><v>0</v></c><c r="Z22" s="10"><v>0</v></c><c r="AA22" s="10"><v>0</v></c><c r="AB22" s="10"><v>0</v></c><c r="AC22" s="10"><v>0</v></c><c r="AD22" s="10"><v>0</v></c><c r="AE22" s="10"><v>0</v></c><c r="AF22" s="10"><v>0</v></c><c r="AG22" s="10"><v>0</v></c><c r="AH22" s="10"><v>0</v></c><c r="AI22" s="10"><v>0</v></c><c r="AJ22" s="10"><v>0</v></c></row><row r="23" spans="1:36" x14ac:dyDescent="0.25"><c r="A23" s="6" t="s"><v>55</v></c><c r="B23" s="10"><v>0</v></c><c r="C23" s="10"><v>0</v></c><c r="D23" s="10"><v>0</v></c><c r="E23" s="10"><v>0</v></c><c r="F23" s="10"><v>0</v></c><c r="G23" s="10"><v>0</v></c><c r="H23" s="10"><v>0</v></c><c r="I23" s="10"><v>0</v></c><c r="J23" s="10"><v>0</v></c><c r="K23" s="10"><v>0</v></c><c r="L23" s="10"><v>0</v></c><c r="M23" s="10"><v>0</v></c><c r="N23" s="10"><v>0</v></c><c r="O23" s="10"><v>0</v></c><c r="P23" s="10"><v>0</v></c><c r="Q23" s="10"><v>0</v></c><c r="R23" s="10"><v>0</v></c><c r="S23" s="10"><v>0</v></c><c r="T23" s="10"><v>0</v></c><c r="U23" s="10"><v>0</v></c><c r="V23" s="10"><v>0</v></c><c r="W23" s="10"><v>0</v></c><c r="X23" s="10"><v>0</v></c><c r="Y23" s="10"><v>0</v></c><c r="Z23" s="10"><v>0</v></c><c r="AA23" s="10"><v>0</v></c><c r="AB23" s="10"><v>0</v></c><c r="AC23" s="10"><v>0</v></c><c r="AD23" s="10"><v>0</v></c><c r="AE23" s="10"><v>0</v></c><c r="AF23" s="10"><v>0</v></c><c r="AG23" s="10"><v>0</v></c><c r="AH23" s="10"><v>0</v></c><c r="AI23" s="10"><v>0</v></c><c r="AJ23" s="10"><v>0</v></c></row><row r="24" spans="1:36" x14ac:dyDescent="0.25"><c r="A24" s="6" t="s"><v>3</v></c><c r="B24" s="10"><v>1.8555213212808973E-2</v></c><c r="C24" s="10"><v>1.6869992842983881E-2</v></c><c r="D24" s="10"><v>1.5030123043803509E-2</v></c><c r="E24" s="10"><v>1.5997059186877223E-2</v></c><c r="F24" s="10"><v>1.6389477662528816E-2</v></c><c r="G24" s="10"><v>0</v></c><c r="H24" s="10"><v>0</v></c><c r="I24" s="10"><v>1.3819178463683631E-2</v></c><c r="J24" s="10"><v>1.2909186669912047E-2</v></c><c r="K24" s="10"><v>0</v></c><c r="L24" s="10"><v>0</v></c><c r="M24" s="10"><v>1.8576624631437867E-2</v></c><c r="N24" s="10"><v>1.7605356086429831E-2</v></c><c r="O24" s="10"><v>4.3749335672054378E-2</v></c><c r="P24" s="10"><v>4.2005584559628842E-2</v></c><c r="Q24" s="10"><v>2.8903827738087258E-2</v></c><c r="R24" s="10"><v>2.9100627196972439E-2</v></c><c r="S24" s="10"><v>0</v></c><c r="T24" s="10"><v>0</v></c><c r="U24" s="10"><v>0</v></c><c r="V24" s="10"><v>0</v></c><c r="W24" s="10"><v>0</v></c><c r="X24" s="10"><v>1.4469216900680504E-2</v></c><c r="Y24" s="10"><v>2.1043047103123859E-2</v></c><c r="Z24" s="10"><v>1.5384244300005498E-2</v></c><c r="AA24" s="10"><v>1.6392554007521338E-2</v></c><c r="AB24" s="10"><v>1.3186419897138478E-2</v></c><c r="AC24" s="10"><v>1.2524937649495941E-2</v></c><c r="AD24" s="10"><v>0</v></c><c r="AE24" s="10"><v>0</v></c><c r="AF24" s="10"><v>0</v></c><c r="AG24" s="10"><v>2.1364645293301041E-2</v></c><c r="AH24" s="10"><v>2.0348639668641512E-2</v></c><c r="AI24" s="10"><v>1.8302089668233504E-2</v></c><c r="AJ24" s="10"><v>1.7386193954238582E-2</v></c></row><row r="25" spans="1:36" x14ac:dyDescent="0.25"><c r="A25" s="6" t="s"><v>56</v></c><c r="B25" s="10"><v>0</v></c><c r="C25" s="10"><v>0</v></c><c r="D25" s="10"><v>0</v></c><c r="E25" s="10"><v>8.1118232137422763E-3</v></c><c r="F25" s="10"><v>9.8003237931151947E-3</v></c><c r="G25" s="10"><v>0.1618371127052774</v></c><c r="H25" s="10"><v>0.17789518033885701</v></c><c r="I25" s="10"><v>6.1902944537636444E-2</v></c><c r="J25" s="10"><v>6.4675025216259341E-2</v></c><c r="K25" s="10"><v>0</v></c><c r="L25" s="10"><v>0</v></c><c r="M25" s="10"><v>0</v></c><c r="N25" s="10"><v>0</v></c><c r="O25" s="10"><v>0</v></c><c r="P25" s="10"><v>0</v></c><c r="Q25" s="10"><v>9.7762946761177499E-2</v></c><c r="R25" s="10"><v>9.1854721652379137E-2</v></c><c r="S25" s="10"><v>1.6715291736477647</v></c><c r="T25" s="10"><v>1.678389389776344</v></c><c r="U25" s="10"><v>0</v></c><c r="V25" s="10"><v>0</v></c><c r="W25" s="10"><v>0</v></c><c r="X25" s="10"><v>6.357445301233064E-2</v></c><c r="Y25" s="10"><v>0.11728206584678484</v></c><c r="Z25" s="10"><v>9.9073054037775804E-2</v></c><c r="AA25" s="10"><v>9.147496307408122E-2</v></c><c r="AB25" s="10"><v>0.12474894600635994</v></c><c r="AC25" s="10"><v>8.4648876361480996E-2</v></c><c r="AD25" s="10"><v>0.38523066486399565</v></c><c r="AE25" s="10"><v>0.59744963426235698</v></c><c r="AF25" s="10"><v>0.67422651491719088</v></c><c r="AG25" s="10"><v>0.21796127345303004</v></c><c r="AH25" s="10"><v>0.23365851757440084</v></c><c r="AI25" s="10"><v>0.10603225752377091</v></c><c r="AJ25" s="10"><v>6.3222523469958478E-2</v></c></row><row r="26" spans="1:36" x14ac:dyDescent="0.25"><c r="A26" s="6" t="s"><v>57</v></c><c r="B26" s="10"><v>0</v></c><c r="C26" s="10"><v>0</v></c><c r="D26" s="10"><v>0</v></c><c r="E26" s="10"><v>0</v></c><c r="F26" s="10"><v>0</v></c><c r="G26" s="10"><v>0</v></c><c r="H26" s="10"><v>0</v></c><c r="I26" s="10"><v>0</v></c><c r="J26" s="10"><v>0</v></c><c r="K26" s="10"><v>0</v></c><c r="L26" s="10"><v>0</v></c><c r="M26" s="10"><v>0</v></c><c r="N26" s="10"><v>0</v></c><c r="O26" s="10"><v>0</v></c><c r="P26" s="10"><v>0</v></c><c r="Q26" s="10"><v>0</v></c><c r="R26" s="10"><v>0</v></c><c r="S26" s="10"><v>0</v></c><c r="T26" s="10"><v>0</v></c><c r="U26" s="10"><v>0</v></c><c r="V26" s="10"><v>0</v></c><c r="W26" s="10"><v>0</v></c><c r="X26" s="10"><v>0</v></c><c r="Y26" s="10"><v>0</v></c><c r="Z26" s="10"><v>0</v></c><c r="AA26" s="10"><v>0</v></c><c r="AB26" s="10"><v>0</v></c><c r="AC26" s="10"><v>0</v></c><c r="AD26" s="10"><v>0</v></c><c r="AE26" s="10"><v>0</v></c><c r="AF26" s="10"><v>0</v></c><c r="AG26" s="10"><v>0</v></c><c r="AH26" s="10"><v>0</v></c><c r="AI26" s="10"><v>0</v></c><c r="AJ26" s="10"><v>0</v></c></row><row r="27" spans="1:36" x14ac:dyDescent="0.25"><c r="A27" s="6" t="s"><v>58</v></c><c r="B27" s="10"><v>0</v></c><c r="C27" s="10"><v>0</v></c><c r="D27" s="10"><v>0</v></c><c r="E27" s="10"><v>5.3927763264543637E-3</v></c><c r="F27" s="10"><v>9.2581782215811637E-3</v></c><c r="G27" s="10"><v>2.9195167023856876</v></c><c r="H27" s="10"><v>3.0611120206760516</v></c><c r="I27" s="10"><v>0.34007385235077603</v></c><c r="J27" s="10"><v>0.43422200895360824</v></c><c r="K27" s="10"><v>0</v></c><c r="L27" s="10"><v>0</v></c><c r="M27" s="10"><v>5.0758664485900653E-3</v></c><c r="N27" s="10"><v>5.4980181798152967E-3</v></c><c r="O27" s="10"><v>6.9301483897906427E-2</v></c><c r="P27" s="10"><v>5.9992165563422475E-2</v></c><c r="Q27" s="10"><v>1.0158314016994308</v></c><c r="R27" s="10"><v>0.91624732824532107</v></c><c r="S27" s="10"><v>10.221420363126201</v></c><c r="T27" s="10"><v>10.452195569087433</v></c><c r="U27" s="10"><v>0</v></c><c r="V27" s="10"><v>0</v></c><c r="W27" s="10"><v>0</v></c><c r="X27" s="10"><v>7.2425585695164496E-2</v></c><c r="Y27" s="10"><v>0.13203638622943492</v></c><c r="Z27" s="10"><v>1.0486803259982114</v></c><c r="AA27" s="10"><v>1.0275424335448582</v></c><c r="AB27" s="10"><v>1.056267036628556</v></c><c r="AC27" s="10"><v>0.68081479903201103</v></c><c r="AD27" s="10"><v>2.5983251917721244</v></c><c r="AE27" s="10"><v>3.9879081788262334</v></c><c r="AF27" s="10"><v>4.8552848859985112</v></c><c r="AG27" s="10"><v>0.84139000140382636</v></c><c r="AH27" s="10"><v>0.83951295081207855</v></c><c r="AI27" s="10"><v>0.40338358840565025</v></c><c r="AJ27" s="10"><v>0.22857373869908065</v></c></row><row r="28" spans="1:36" x14ac:dyDescent="0.25"><c r="A28" s="6" t="s"><v>59</v></c><c r="B28" s="10"><v>0</v></c><c r="C28" s="10"><v>0</v></c><c r="D28" s="10"><v>0</v></c><c r="E28" s="10"><v>0</v></c><c r="F28" s="10"><v>0</v></c><c r="G28" s="10"><v>0</v></c><c r="H28" s="10"><v>0</v></c><c r="I28" s="10"><v>0</v></c><c r="J28" s="10"><v>0</v></c><c r="K28" s="10"><v>0</v></c><c r="L28" s="10"><v>0</v></c><c r="M28" s="10"><v>0</v></c><c r="N28" s="10"><v>0</v></c><c r="O28" s="10"><v>0</v></c><c r="P28" s="10"><v>0</v></c><c r="Q28" s="10"><v>0</v></c><c r="R28" s="10"><v>0</v></c><c r="S28" s="10"><v>0</v></c><c r="T28" s="10"><v>0</v></c><c r="U28" s="10"><v>0</v></c><c r="V28" s="10"><v>0</v></c><c r="W28" s="10"><v>0</v></c><c r="X28" s="10"><v>0</v></c><c r="Y28" s="10"><v>0</v></c><c r="Z28" s="10"><v>0</v></c><c r="AA28" s="10"><v>0</v></c><c r="AB28" s="10"><v>0</v></c><c r="AC28" s="10"><v>0</v></c><c r="AD28" s="10"><v>0</v></c><c r="AE28" s="10"><v>0</v></c><c r="AF28" s="10"><v>0</v></c><c r="AG28" s="10"><v>0</v></c><c r="AH28" s="10"><v>0</v></c><c r="AI28" s="10"><v>0</v></c><c r="AJ28" s="10"><v>0</v></c></row><row r="29" spans="1:36" x14ac:dyDescent="0.25"><c r="A29" s="6" t="s"><v>60</v></c><c r="B29" s="10"><v>0</v></c><c r="C29" s="10"><v>0</v></c><c r="D29" s="10"><v>0</v></c><c r="E29" s="10"><v>0</v></c><c r="F29" s="10"><v>0</v></c><c r="G29" s="10"><v>3.6210853449345284</v></c><c r="H29" s="10"><v>3.9852998742704142</v></c><c r="I29" s="10"><v>7.4937437788871172E-2</v></c><c r="J29" s="10"><v>0.10082074789201306</v></c><c r="K29" s="10"><v>0</v></c><c r="L29" s="10"><v>0</v></c><c r="M29" s="10"><v>0</v></c><c r="N29" s="10"><v>0</v></c><c r="O29" s="10"><v>0</v></c><c r="P29" s="10"><v>1.5606817978676328E-2</v></c><c r="Q29" s="10"><v>0.50730468243245808</v></c><c r="R29" s="10"><v>0.45467383170495485</v></c><c r="S29" s="10"><v>6.3957003013008284</v></c><c r="T29" s="10"><v>6.5727698230365057</v></c><c r="U29" s="10"><v>0</v></c><c r="V29" s="10"><v>0</v></c><c r="W29" s="10"><v>0</v></c><c r="X29" s="10"><v>1.5449731599078269E-2</v></c><c r="Y29" s="10"><v>2.8433644744706315E-2</v></c><c r="Z29" s="10"><v>0.33712204576646659</v></c><c r="AA29" s="10"><v>0.3268359449251903</v></c><c r="AB29" s="10"><v>0.37455619684364616</v></c><c r="AC29" s="10"><v>0.27139710401183059</v></c><c r="AD29" s="10"><v>8.9082685676664539</v></c><c r="AE29" s="10"><v>13.758403678468621</v></c><c r="AF29" s="10"><v>16.319791304732927</v></c><c r="AG29" s="10"><v>0.5790237789098176</v></c><c r="AH29" s="10"><v>0.58616361597211741</v></c><c r="AI29" s="10"><v>0.1338080988968457</v></c><c r="AJ29" s="10"><v>7.1344186100330068E-2</v></c></row><row r="30" spans="1:36" x14ac:dyDescent="0.25"><c r="A30" s="6" t="s"><v>61</v></c><c r="B30" s="10"><v>0</v></c><c r="C30" s="10"><v>0</v></c><c r="D30" s="10"><v>0</v></c><c r="E30" s="10"><v>0</v></c><c r="F30" s="10"><v>0</v></c><c r="G30" s="10"><v>0</v></c><c r="H30" s="10"><v>0</v></c><c r="I30" s="10"><v>0</v></c><c r="J30" s="10"><v>0</v></c><c r="K30" s="10"><v>0</v></c><c r="L30" s="10"><v>0</v></c><c r="M30" s="10"><v>0</v></c><c r="N30" s="10"><v>0</v></c><c r="O30" s="10"><v>0</v></c><c r="P30" s="10"><v>0</v></c><c r="Q30" s="10"><v>0</v></c><c r="R30" s="10"><v>0</v></c><c r="S30" s="10"><v>0</v></c><c r="T30" s="10"><v>0</v></c><c r="U30" s="10"><v>0</v></c><c r="V30" s="10"><v>0</v></c><c r="W30" s="10"><v>0</v></c><c r="X30" s="10"><v>0</v></c><c r="Y30" s="10"><v>0</v></c><c r="Z30" s="10"><v>0</v></c><c r="AA30" s="10"><v>0</v></c><c r="AB30" s="10"><v>0</v></c><c r="AC30" s="10"><v>0</v></c><c r="AD30" s="10"><v>0</v></c><c r="AE30" s="10"><v>0</v></c><c r="AF30" s="10"><v>0</v></c><c r="AG30" s="10"><v>0</v></c><c r="AH30" s="10"><v>0</v></c><c r="AI30" s="10"><v>0</v></c><c r="AJ30" s="10"><v>0</v></c></row><row r="31" spans="1:36" x14ac:dyDescent="0.25"><c r="A31" s="6" t="s"><v>62</v></c><c r="B31" s="10"><v>0</v></c><c r="C31" s="10"><v>0</v></c><c r="D31" s="10"><v>0</v></c><c r="E31" s="10"><v>0</v></c><c r="F31" s="10"><v>0</v></c><c r="G31" s="10"><v>0</v></c><c r="H31" s="10"><v>0</v></c><c r="I31" s="10"><v>0</v></c><c r="J31" s="10"><v>0</v></c><c r="K31" s="10"><v>0</v></c><c r="L31" s="10"><v>0</v></c><c r="M31" s="10"><v>0</v></c><c r="N31" s="10"><v>0</v></c><c r="O31" s="10"><v>0</v></c><c r="P31" s="10"><v>0</v></c><c r="Q31" s="10"><v>0</v></c><c r="R31" s="10"><v>0</v></c><c r="S31" s="10"><v>0</v></c><c r="T31" s="10"><v>0</v></c><c r="U31" s="10"><v>0</v></c><c r="V31" s="10"><v>0</v></c><c r="W31" s="10"><v>0</v></c><c r="X31" s="10"><v>0</v></c><c r="Y31" s="10"><v>0</v></c><c r="Z31" s="10"><v>0</v></c><c r="AA31" s="10"><v>0</v></c><c r="AB31" s="10"><v>0</v></c><c r="AC31" s="10"><v>0</v></c><c r="AD31" s="10"><v>0</v></c><c r="AE31" s="10"><v>0</v></c><c r="AF31" s="10"><v>0</v></c><c r="AG31" s="10"><v>0</v></c><c r="AH31" s="10"><v>0</v></c><c r="AI31" s="10"><v>0</v></c><c r="AJ31" s="10"><v>0</v></c></row><row r="32" spans="1:36" x14ac:dyDescent="0.25"><c r="A32" s="6" t="s"><v>63</v></c><c r="B32" s="10"><v>0</v></c><c r="C32" s="10"><v>5.3378119769441255E-2</v></c><c r="D32" s="10"><v>0.47102877132191001</v></c><c r="E32" s="10"><v>0</v></c><c r="F32" s="10"><v>0</v></c><c r="G32" s="10"><v>3.8417839833339738</v></c><c r="H32" s="10"><v>4.0351238645217204</v></c><c r="I32" s="10"><v>0.77478946004747373</v></c><c r="J32" s="10"><v>0.97834422709040103</v></c><c r="K32" s="10"><v>0</v></c><c r="L32" s="10"><v>0</v></c><c r="M32" s="10"><v>0</v></c><c r="N32" s="10"><v>0</v></c><c r="O32" s="10"><v>0.11127548420935568</v></c><c r="P32" s="10"><v>9.054168160678891E-2</v></c><c r="Q32" s="10"><v>1.5002361764938088</v></c><c r="R32" s="10"><v>1.4208146546444398</v></c><c r="S32" s="10"><v>6.718229678761066</v></c><c r="T32" s="10"><v>6.8625886448978486</v></c><c r="U32" s="10"><v>0</v></c><c r="V32" s="10"><v>0</v></c><c r="W32" s="10"><v>0</v></c><c r="X32" s="10"><v>0.10788311722100795</v></c><c r="Y32" s="10"><v>0.18694180798126381</v></c><c r="Z32" s="10"><v>0.67383729661153891</v></c><c r="AA32" s="10"><v>0.67517771758501877</v></c><c r="AB32" s="10"><v>1.8438559341212819</v></c><c r="AC32" s="10"><v>1.3351020615816629</v></c><c r="AD32" s="10"><v>8.9082685676664539</v></c><c r="AE32" s="10"><v>13.758403678468621</v></c><c r="AF32" s="10"><v>16.319791304732927</v></c><c r="AG32" s="10"><v>2.2555619539749174</v></c><c r="AH32" s="10"><v>2.3095267475639396</v></c><c r="AI32" s="10"><v>0.8067671768113005</v></c><c r="AJ32" s="10"><v>0.42796785118125735</v></c></row><row r="33" spans="1:36" x14ac:dyDescent="0.25"><c r="A33" s="6" t="s"><v>4</v></c><c r="B33" s="10"><v>0.21451368153443248</v></c><c r="C33" s="10"><v>0.16420822754904432</v></c><c r="D33" s="10"><v>0.34582020393158075</v></c><c r="E33" s="10"><v>0.56692127599952991</v></c><c r="F33" s="10"><v>0.59977981613864984</v></c><c r="G33" s="10"><v>0.98591986105942153</v></c><c r="H33" s="10"><v>0.63118010369612021</v></c><c r="I33" s="10"><v>0.17406933629491714</v></c><c r="J33" s="10"><v>0.16506546688594201</v></c><c r="K33" s="10"><v>1.6876263104060121</v></c><c r="L33" s="10"><v>1.1847989745130953</v></c><c r="M33" s="10"><v>0.53197173522027419</v></c><c r="N33" s="10"><v>0.53909822939742114</v></c><c r="O33" s="10"><v>1.2641021815851423</v></c><c r="P33" s="10"><v>1.2038280307523668</v></c><c r="Q33" s="10"><v>0.38090356811460951</v></c><c r="R33" s="10"><v>0.37657150322791921</v></c><c r="S33" s="10"><v>0.95565390926205995</v></c><c r="T33" s="10"><v>0.96202370477348276</v></c><c r="U33" s="10"><v>0.84878466382613649</v></c><c r="V33" s="10"><v>0.87550938319234339</v></c><c r="W33" s="10"><v>0.87023172432123574</v></c><c r="X33" s="10"><v>4.6190192413710841E-2</v></c><c r="Y33" s="10"><v>0.28734643630472573</v></c><c r="Z33" s="10"><v>0.15251111416640067</v></c><c r="AA33" s="10"><v>0.13708085300785047</v></c><c r="AB33" s="10"><v>7.1539228180956566E-2</v></c><c r="AC33" s="10"><v>8.1693553994745996E-2</v></c><c r="AD33" s="10"><v>1.2853662463925157</v></c><c r="AE33" s="10"><v>2.7075799713903361</v></c><c r="AF33" s="10"><v>3.8954441886345492</v></c><c r="AG33" s="10"><v>0.25800951051262966</v></c><c r="AH33" s="10"><v>0.25006022282455587</v></c><c r="AI33" s="10"><v>0.2124102724090324</v></c><c r="AJ33" s="10"><v>0.19523601574626792</v></c></row><row r="34" spans="1:36" x14ac:dyDescent="0.25"><c r="A34" s="6" t="s"><v>64</v></c><c r="B34" s="10"><v>0</v></c><c r="C34" s="10"><v>0</v></c><c r="D34" s="10"><v>0</v></c><c r="E34" s="10"><v>0</v></c><c r="F34" s="10"><v>0</v></c><c r="G34" s="10"><v>0</v></c><c r="H34" s="10"><v>0</v></c><c r="I34" s="10"><v>0</v></c><c r="J34" s="10"><v>0</v></c><c r="K34" s="10"><v>0</v></c><c r="L34" s="10"><v>0</v></c><c r="M34" s="10"><v>0</v></c><c r="N34" s="10"><v>0</v></c><c r="O34" s="10"><v>0</v></c><c r="P34" s="10"><v>0</v></c><c r="Q34" s="10"><v>0</v></c><c r="R34" s="10"><v>0</v></c><c r="S34" s="10"><v>0</v></c><c r="T34" s="10"><v>0</v></c><c r="U34" s="10"><v>0</v></c><c r="V34" s="10"><v>0</v></c><c r="W34" s="10"><v>0</v></c><c r="X34" s="10"><v>0</v></c><c r="Y34" s="10"><v>0</v></c><c r="Z34" s="10"><v>0</v></c><c r="AA34" s="10"><v>0</v></c><c r="AB34" s="10"><v>0</v></c><c r="AC34" s="10"><v>0</v></c><c r="AD34" s="10"><v>0</v></c><c r="AE34" s="10"><v>0</v></c><c r="AF34" s="10"><v>0</v></c><c r="AG34" s="10"><v>0</v></c><c r="AH34" s="10"><v>0</v></c><c r="AI34" s="10"><v>0</v></c><c r="AJ34" s="10"><v>0</v></c></row><row r="35" spans="1:36" x14ac:dyDescent="0.25"><c r="A35" s="6" t="s"><v>65</v></c><c r="B35" s="10"><v>0.70966808041511809</v></c><c r="C35" s="10"><v>0.69699707272328137</v></c><c r="D35" s="10"><v>6.3052639907996717</v></c><c r="E35" s="10"><v>12.067945799849948</v></c><c r="F35" s="10"><v>11.867858485418477</v></c><c r="G35" s="10"><v>0.47870975193460191</v></c><c r="H35" s="10"><v>0.4636899333695842</v></c><c r="I35" s="10"><v>0.4073824061297272</v></c><c r="J35" s="10"><v>0.48263145896577836</v></c><c r="K35" s="10"><v>35.373036544221918</v></c><c r="L35" s="10"><v>34.043170706686709</v></c><c r="M35" s="10"><v>0.52621559801053286</v></c><c r="N35" s="10"><v>0.573782535574341</v></c><c r="O35" s="10"><v>1.4919791560856692</v></c><c r="P35" s="10"><v>1.3380355967037503</v></c><c r="Q35" s="10"><v>0.47059044536073324</v></c><c r="R35" s="10"><v>0.42416510964361276</v></c><c r="S35" s="10"><v>0.62108852426425487</v></c><c r="T35" s="10"><v>0.61044174005824381</v></c><c r="U35" s="10"><v>57.844324827229997</v></c><c r="V35" s="10"><v>57.668748413504488</v></c><c r="W35" s="10"><v>60.008778239784597</v></c><c r="X35" s="10"><v>4.6958703934076654E-2</v></c><c r="Y35" s="10"><v>0.11435270169066668</v></c><c r="Z35" s="10"><v>8.6610336900511717E-2</v></c><c r="AA35" s="10"><v>8.5120968516119985E-2</v></c><c r="AB35" s="10"><v>9.3890403255871627E-2</v></c><c r="AC35" s="10"><v>6.9977811755189412E-2</v></c><c r="AD35" s="10"><v>0.32053645694881627</v></c><c r="AE35" s="10"><v>0.63279817810216721</v></c><c r="AF35" s="10"><v>0.94843695881230428</v></c><c r="AG35" s="10"><v>0.11763122349723398</v></c><c r="AH35" s="10"><v>0.12840693308142748</v></c><c r="AI35" s="10"><v>7.0396198799477477E-2</v></c><c r="AJ35" s="10"><v>4.2334774369691429E-2</v></c></row><row r="36" spans="1:36" x14ac:dyDescent="0.25"><c r="A36" s="6" t="s"><v>66</v></c><c r="B36" s="10"><v>6.67877555701403E-2</v></c><c r="C36" s="10"><v>6.9203531012240374E-2</v></c><c r="D36" s="10"><v>2.8277011150206605E-2</v></c><c r="E36" s="10"><v>0.21281073637840073</v></c><c r="F36" s="10"><v>0.18286987162897925</v></c><c r="G36" s="10"><v>3.1546847528970892</v></c><c r="H36" s="10"><v>3.3575118800654904</v></c><c r="I36" s="10"><v>0.15606517003150597</v></c><c r="J36" s="10"><v>0.19591842302703183</v></c><c r="K36" s="10"><v>2.811103254190586</v></c><c r="L36" s="10"><v>2.3702677774947545</v></c><c r="M36" s="10"><v>0.43118700552971273</v></c><c r="N36" s="10"><v>0.47826909208882634</v></c><c r="O36" s="10"><v>6.7462743702993988E-2</v></c><c r="P36" s="10"><v>6.8127634509753759E-2</v></c><c r="Q36" s="10"><v>0.29116355883220263</v></c><c r="R36" s="10"><v>0.28246382979254864</v></c><c r="S36" s="10"><v>1.7980980985777224</v></c><c r="T36" s="10"><v>1.8407771813239733</v></c><c r="U36" s="10"><v>0.87993319826835692</v></c><c r="V36" s="10"><v>0.64746505733501469</v></c><c r="W36" s="10"><v>0.88759573244549794</v></c><c r="X36" s="10"><v>8.2601738240698039E-2</v></c><c r="Y36" s="10"><v>0.11773893915553721</v></c><c r="Z36" s="10"><v>0.15066204634188077</v></c><c r="AA36" s="10"><v>0.13783280502654408</v></c><c r="AB36" s="10"><v>0.56643600778089298</v></c><c r="AC36" s="10"><v>0.36290655015323214</v></c><c r="AD36" s="10"><v>0.75725570790612995</v></c><c r="AE36" s="10"><v>1.2117243854808692</v></c><c r="AF36" s="10"><v>1.4349443984841699</v></c><c r="AG36" s="10"><v>0.50889747259415896</v></c><c r="AH36" s="10"><v>0.5497202548414255</v></c><c r="AI36" s="10"><v>0.73729299764246436</v></c><c r="AJ36" s="10"><v>0.52032136815775831</v></c></row><row r="37" spans="1:36" x14ac:dyDescent="0.25"><c r="A37" s="6" t="s"><v>67</v></c><c r="B37" s="10"><v>0.8688464821902836</v></c><c r="C37" s="10"><v>0.82532392230597906</v></c><c r="D37" s="10"><v>1.9241104974550494</v></c><c r="E37" s="10"><v>1.5237538756361468</v></c><c r="F37" s="10"><v>1.5822309987693208</v></c><c r="G37" s="10"><v>0.85468988616968</v></c><c r="H37" s="10"><v>0.91291575941434855</v></c><c r="I37" s="10"><v>0.21330359691736275</v></c><c r="J37" s="10"><v>0.2767729622029142</v></c><c r="K37" s="10"><v>2.5422363832144983</v></c><c r="L37" s="10"><v>2.5634122847950174</v></c><c r="M37" s="10"><v>0.49952805276536866</v></c><c r="N37" s="10"><v>0.50622709942873834</v></c><c r="O37" s="10"><v>0.75908267632729698</v></c><c r="P37" s="10"><v>0.64546921306844685</v></c><c r="Q37" s="10"><v>0.30168370201628575</v></c><c r="R37" s="10"><v>0.28617181293538863</v></c><c r="S37" s="10"><v>0.29430964731401066</v></c><c r="T37" s="10"><v>0.31365015997205226</v></c><c r="U37" s="10"><v>0.63937913824135861</v></c><c r="V37" s="10"><v>0.61509267050322469</v></c><c r="W37" s="10"><v>0.701226057725297</v></c><c r="X37" s="10"><v>1.4601718886950475E-2</v></c><c r="Y37" s="10"><v>2.2198667825262211E-2</v></c><c r="Z37" s="10"><v>9.4117552268062468E-2</v></c><c r="AA37" s="10"><v>0.10053598489933958</v></c><c r="AB37" s="10"><v>0.10974504301489445</v></c><c r="AC37" s="10"><v>7.2651674848902004E-2</v></c><c r="AD37" s="10"><v>0.29143835518549416</v></c><c r="AE37" s="10"><v>0.46257222955514798</v></c><c r="AF37" s="10"><v>0.58528776858736697</v></c><c r="AG37" s="10"><v>9.8235476887825385E-2</v></c><c r="AH37" s="10"><v>0.10683035826036796</v></c><c r="AI37" s="10"><v>5.8709599981096636E-2</v></c><c r="AJ37" s="10"><v>4.4571879046320727E-2</v></c></row><row r="38" spans="1:36" x14ac:dyDescent="0.25"><c r="A38" s="6" t="s"><v>68</v></c><c r="B38" s="10"><v>8.3140569588550581E-2</v></c><c r="C38" s="10"><v>7.3225170172951701E-2</v></c><c r="D38" s="10"><v>0.4087429224369955</v></c><c r="E38" s="10"><v>0.185756219849886</v></c><c r="F38" s="10"><v>0.199592977335529</v></c><c r="G38" s="10"><v>0</v></c><c r="H38" s="10"><v>0</v></c><c r="I38" s="10"><v>7.3411660986887173E-2</v></c><c r="J38" s="10"><v>9.2515837801036338E-2</v></c><c r="K38" s="10"><v>0</v></c><c r="L38" s="10"><v>0</v></c><c r="M38" s="10"><v>3.1083140932603084E-2</v></c><c r="N38" s="10"><v>3.3923941960562469E-2</v></c><c r="O38" s="10"><v>4.2354429317293218E-2</v></c><c r="P38" s="10"><v>4.0455971426994308E-2</v></c><c r="Q38" s="10"><v>0.18420876979402306</v></c><c r="R38" s="10"><v>0.16352675024879348</v></c><c r="S38" s="10"><v>0</v></c><c r="T38" s="10"><v>0</v></c><c r="U38" s="10"><v>0</v></c><c r="V38" s="10"><v>0</v></c><c r="W38" s="10"><v>0</v></c><c r="X38" s="10"><v>6.8106020942763556E-3</v></c><c r="Y38" s="10"><v>1.0400586499245128E-2</v></c><c r="Z38" s="10"><v>8.320805210339512E-3</v></c><c r="AA38" s="10"><v>8.7226434168462159E-3</v></c><c r="AB38" s="10"><v>2.1577778013499332E-2</v></c><c r="AC38" s="10"><v>1.4741429424547193E-2</v></c><c r="AD38" s="10"><v>0</v></c><c r="AE38" s="10"><v>0</v></c><c r="AF38" s="10"><v>0</v></c><c r="AG38" s="10"><v>2.7522690113134872E-2</v></c><c r="AH38" s="10"><v>2.7365411968173065E-2</v></c><c r="AI38" s="10"><v>0</v></c><c r="AJ38" s="10"><v>0</v></c></row><row r="39" spans="1:36" x14ac:dyDescent="0.25"><c r="A39" s="6" t="s"><v>69</v></c><c r="B39" s="10"><v>0.14574376668933336</v></c><c r="C39" s="10"><v>0.13882489466455464</v></c><c r="D39" s="10"><v>0.53528891603037498</v></c><c r="E39" s="10"><v>0.23918549118509347</v></c><c r="F39" s="10"><v>0.25672677987411546</v></c><c r="G39" s="10"><v>0.27141109385761147</v></c><c r="H39" s="10"><v>0.28866280066232852</v></c><c r="I39" s="10"><v>1.1334341957595407E-2</v></c><c r="J39" s="10"><v>1.5103748403797095E-2</v></c><c r="K39" s="10"><v>1.6216219878499926E-2</v></c><c r="L39" s="10"><v>1.2258924194495438E-2</v></c><c r="M39" s="10"><v>0.8460998413118842</v></c><c r="N39" s="10"><v>0.92729340662544379</v></c><c r="O39" s="10"><v>0.28671666073772445</v></c><c r="P39" s="10"><v>0.23448967296330359</v></c><c r="Q39" s="10"><v>2.8106847193838533E-2</v></c><c r="R39" s="10"><v>2.6237500972754183E-2</v></c><c r="S39" s="10"><v>2.9695604220599209E-2</v></c><c r="T39" s="10"><v>3.3531219552392112E-2</v></c><c r="U39" s="10"><v>0.13157718856045603</v></c><c r="V39" s="10"><v>0.12074259422386742</v></c><c r="W39" s="10"><v>0.13635410885794136</v></c><c r="X39" s="10"><v>2.8090421089233216E-3</v></c><c r="Y39" s="10"><v>3.8431107736228761E-3</v></c><c r="Z39" s="10"><v>1.8416715532218117E-2</v></c><c r="AA39" s="10"><v>1.473825956639533E-2</v></c><c r="AB39" s="10"><v>2.9002389803090504E-2</v></c><c r="AC39" s="10"><v>2.2129735341384682E-2</v></c><c r="AD39" s="10"><v>0.10608325639581835</v></c><c r="AE39" s="10"><v>0.16943603695283344</v></c><c r="AF39" s="10"><v>0.20787088720647409</v></c><c r="AG39" s="10"><v>9.425578805868107E-3</v></c><c r="AH39" s="10"><v>2.0041655880537006E-2</v></c><c r="AI39" s="10"><v>0.27598352594176284</v></c><c r="AJ39" s="10"><v>0.13062746003100653</v></c></row><row r="40" spans="1:36" x14ac:dyDescent="0.25"><c r="A40" s="6" t="s"><v>70</v></c><c r="B40" s="10"><v>0</v></c><c r="C40" s="10"><v>0</v></c><c r="D40" s="10"><v>0</v></c><c r="E40" s="10"><v>0</v></c><c r="F40" s="10"><v>0</v></c><c r="G40" s="10"><v>0</v></c><c r="H40" s="10"><v>0</v></c><c r="I40" s="10"><v>0</v></c><c r="J40" s="10"><v>0</v></c><c r="K40" s="10"><v>0</v></c><c r="L40" s="10"><v>0</v></c><c r="M40" s="10"><v>0</v></c><c r="N40" s="10"><v>0</v></c><c r="O40" s="10"><v>0</v></c><c r="P40" s="10"><v>0</v></c><c r="Q40" s="10"><v>0</v></c><c r="R40" s="10"><v>0</v></c><c r="S40" s="10"><v>0</v></c><c r="T40" s="10"><v>0</v></c><c r="U40" s="10"><v>0.93485162481391726</v></c><c r="V40" s="10"><v>0.90630558639561931</v></c><c r="W40" s="10"><v>1.1254405127056477</v></c><c r="X40" s="10"><v>0</v></c><c r="Y40" s="10"><v>0</v></c><c r="Z40" s="10"><v>0</v></c><c r="AA40" s="10"><v>0</v></c><c r="AB40" s="10"><v>0</v></c><c r="AC40" s="10"><v>0</v></c><c r="AD40" s="10"><v>0</v></c><c r="AE40" s="10"><v>0</v></c><c r="AF40" s="10"><v>0</v></c><c r="AG40" s="10"><v>0</v></c><c r="AH40" s="10"><v>0</v></c><c r="AI40" s="10"><v>0</v></c><c r="AJ40" s="10"><v>0</v></c></row><row r="41" spans="1:36" x14ac:dyDescent="0.25"><c r="A41" s="6" t="s"><v>71</v></c><c r="B41" s="10"><v>3.0591875409996416</v></c><c r="C41" s="10"><v>2.8741140438283592</v></c><c r="D41" s="10"><v>13.326942617699961</v></c><c r="E41" s="10"><v>1.9189673407034451</v></c><c r="F41" s="10"><v>2.0579845895431856</v></c><c r="G41" s="10"><v>1.2004371837155479</v></c><c r="H41" s="10"><v>1.2289155323526377</v></c><c r="I41" s="10"><v>0.17127934442843215</v></c><c r="J41" s="10"><v>0.24454302615036724</v></c><c r="K41" s="10"><v>0.23460020583437383</v></c><c r="L41" s="10"><v>0.24723049808725275</v></c><c r="M41" s="10"><v>4.8926119712399379</v></c><c r="N41" s="10"><v>5.3916256790803603</v></c><c r="O41" s="10"><v>1.0022402158958892</v></c><c r="P41" s="10"><v>0.82218045351494873</v></c><c r="Q41" s="10"><v>0.36119158265352425</v></c><c r="R41" s="10"><v>0.33789583095323317</v></c><c r="S41" s="10"><v>0.29161236021256809</v></c><c r="T41" s="10"><v>0.29239099489539699</v></c><c r="U41" s="10"><v>5.3528868236566911</v></c><c r="V41" s="10"><v>5.1340630955508511</v></c><c r="W41" s="10"><v>6.1693839367878081</v></c><c r="X41" s="10"><v>0</v></c><c r="Y41" s="10"><v>0</v></c><c r="Z41" s="10"><v>0.39333370763187137</v></c><c r="AA41" s="10"><v>0.34210057090467122</v></c><c r="AB41" s="10"><v>0.76566309080158912</v></c><c r="AC41" s="10"><v>0.54859930552974767</v></c><c r="AD41" s="10"><v>1.4887290113029117</v></c><c r="AE41" s="10"><v>2.8352296850107459</v></c><c r="AF41" s="10"><v>3.3625407167730619</v></c><c r="AG41" s="10"><v>0.63993396372640543</v></c><c r="AH41" s="10"><v>0.64260477815647432</v></c><c r="AI41" s="10"><v>0.27598352594176284</v></c><c r="AJ41" s="10"><v>0.11243882635580309</v></c></row><row r="42" spans="1:36" x14ac:dyDescent="0.25"><c r="A42" s="6" t="s"><v>72</v></c><c r="B42" s="10"><v>1.1555988573009932</v></c><c r="C42" s="10"><v>1.079627312870959</v></c><c r="D42" s="10"><v>23.031498207919181</v></c><c r="E42" s="10"><v>6.0784746339802522</v></c><c r="F42" s="10"><v>6.4178775723143682</v></c><c r="G42" s="10"><v>0</v></c><c r="H42" s="10"><v>0</v></c><c r="I42" s="10"><v>0</v></c><c r="J42" s="10"><v>0</v></c><c r="K42" s="10"><v>17.389679464017973</v></c><c r="L42" s="10"><v>17.546156734009461</v></c><c r="M42" s="10"><v>6.8806247779243197</v></c><c r="N42" s="10"><v>7.6962896188597449</v></c><c r="O42" s="10"><v>5.294874308170419</v></c><c r="P42" s="10"><v>4.1614860676900278</v></c><c r="Q42" s="10"><v>2.0934022295599968E-2</v></c><c r="R42" s="10"><v>1.7601185804620428E-2</v></c><c r="S42" s="10"><v>0</v></c><c r="T42" s="10"><v>0</v></c><c r="U42" s="10"><v>2.763636948744324</v></c><c r="V42" s="10"><v>2.6173135375949479</v></c><c r="W42" s="10"><v>3.3280814947491928</v></c><c r="X42" s="10"><v>0</v></c><c r="Y42" s="10"><v>0</v></c><c r="Z42" s="10"><v>0</v></c><c r="AA42" s="10"><v>6.6961327264668594E-2</v></c><c r="AB42" s="10"><v>4.9884110461315655E-2</v></c><c r="AC42" s="10"><v>0</v></c><c r="AD42" s="10"><v>0</v></c><c r="AE42" s="10"><v>0</v></c><c r="AF42" s="10"><v>0</v></c><c r="AG42" s="10"><v>0</v></c><c r="AH42" s="10"><v>0</v></c><c r="AI42" s="10"><v>0</v></c><c r="AJ42" s="10"><v>0</v></c></row><row r="43" spans="1:36" x14ac:dyDescent="0.25"><c r="A43" s="6" t="s"><v>5</v></c><c r="B43" s="10"><v>1.0406336193533816E-2</v></c><c r="C43" s="10"><v>1.0027983361773699E-2</v></c><c r="D43" s="10"><v>9.7441051936522777E-3</v></c><c r="E43" s="10"><v>1.1510631822852169E-2</v></c><c r="F43" s="10"><v>1.196890607925132E-2</v></c><c r="G43" s="10"><v>2.1217526703711773E-2</v></c><c r="H43" s="10"><v>2.0619452075698264E-2</v></c><c r="I43" s="10"><v>7.4545095182646706E-3</v></c><c r="J43" s="10"><v>8.8643081800062716E-3</v></c><c r="K43" s="10"><v>0.2187313771272214</v></c><c r="L43" s="10"><v>0.19621721249732291</v></c><c r="M43" s="10"><v>7.8492780132836063E-3</v></c><c r="N43" s="10"><v>6.4338510614859847E-3</v></c><c r="O43" s="10"><v>7.0950009589896876E-2</v></c><c r="P43" s="10"><v>6.879175442373997E-2</v></c><c r="Q43" s="10"><v>2.4547000762860875E-2</v></c><c r="R43" s="10"><v>2.1074486470065528E-2</v></c><c r="S43" s="10"><v>2.6311272291430661E-2</v></c><c r="T43" s="10"><v>2.6248560961992712E-2</v></c><c r="U43" s="10"><v>0.16508207265402053</v></c><c r="V43" s="10"><v>0.16414826645525626</v></c><c r="W43" s="10"><v>0.19717327769526191</v></c><c r="X43" s="10"><v>3.3125496567491999E-3</v></c><c r="Y43" s="10"><v>6.261851819958952E-3</v></c><c r="Z43" s="10"><v>5.3622966911076857E-3</v></c><c r="AA43" s="10"><v>4.3237241074884263E-3</v></c><c r="AB43" s="10"><v>5.0657507522731413E-3</v></c><c r="AC43" s="10"><v>4.1515242770801151E-3</v></c><c r="AD43" s="10"><v>4.0512484838783877E-2</v></c><c r="AE43" s="10"><v>7.3501273838979725E-2</v></c><c r="AF43" s="10"><v>9.8884472646566718E-2</v></c><c r="AG43" s="10"><v>5.8229131289585191E-3</v></c><c r="AH43" s="10"><v>6.8413529920432663E-3</v></c><c r="AI43" s="10"><v>0</v></c><c r="AJ43" s="10"><v>0</v></c></row><row r="44" spans="1:36" x14ac:dyDescent="0.25"><c r="A44" s="6" t="s"><v>73</v></c><c r="B44" s="10"><v>0</v></c><c r="C44" s="10"><v>0</v></c><c r="D44" s="10"><v>0</v></c><c r="E44" s="10"><v>0</v></c><c r="F44" s="10"><v>0</v></c><c r="G44" s="10"><v>0</v></c><c r="H44" s="10"><v>0</v></c><c r="I44" s="10"><v>0</v></c><c r="J44" s="10"><v>0</v></c><c r="K44" s="10"><v>0</v></c><c r="L44" s="10"><v>0</v></c><c r="M44" s="10"><v>0</v></c><c r="N44" s="10"><v>0</v></c><c r="O44" s="10"><v>0</v></c><c r="P44" s="10"><v>0</v></c><c r="Q44" s="10"><v>0</v></c><c r="R44" s="10"><v>0</v></c><c r="S44" s="10"><v>0</v></c><c r="T44" s="10"><v>0</v></c><c r="U44" s="10"><v>0</v></c><c r="V44" s="10"><v>0</v></c><c r="W44" s="10"><v>0</v></c><c r="X44" s="10"><v>0</v></c><c r="Y44" s="10"><v>0</v></c><c r="Z44" s="10"><v>0</v></c><c r="AA44" s="10"><v>0</v></c><c r="AB44" s="10"><v>0</v></c><c r="AC44" s="10"><v>0</v></c><c r="AD44" s="10"><v>0</v></c><c r="AE44" s="10"><v>0</v></c><c r="AF44" s="10"><v>0</v></c><c r="AG44" s="10"><v>0</v></c><c r="AH44" s="10"><v>0</v></c><c r="AI44" s="10"><v>0</v></c><c r="AJ44" s="10"><v>0</v></c></row><row r="45" spans="1:36" x14ac:dyDescent="0.25"><c r="A45" s="6" t="s"><v>74</v></c><c r="B45" s="10"><v>0</v></c><c r="C45" s="10"><v>0</v></c><c r="D45" s="10"><v>0</v></c><c r="E45" s="10"><v>0</v></c><c r="F45" s="10"><v>0</v></c><c r="G45" s="10"><v>0</v></c><c r="H45" s="10"><v>0</v></c><c r="I45" s="10"><v>0</v></c><c r="J45" s="10"><v>0</v></c><c r="K45" s="10"><v>0</v></c><c r="L45" s="10"><v>0</v></c><c r="M45" s="10"><v>0</v></c><c r="N45" s="10"><v>0</v></c><c r="O45" s="10"><v>0</v></c><c r="P45" s="10"><v>0</v></c><c r="Q45" s="10"><v>0</v></c><c r="R45" s="10"><v>0</v></c><c r="S45" s="10"><v>0</v></c><c r="T45" s="10"><v>0</v></c><c r="U45" s="10"><v>0</v></c><c r="V45" s="10"><v>0</v></c><c r="W45" s="10"><v>0</v></c><c r="X45" s="10"><v>0</v></c><c r="Y45" s="10"><v>0</v></c><c r="Z45" s="10"><v>0</v></c><c r="AA45" s="10"><v>0</v></c><c r="AB45" s="10"><v>0</v></c><c r="AC45" s="10"><v>0</v></c><c r="AD45" s="10"><v>0</v></c><c r="AE45" s="10"><v>0</v></c><c r="AF45" s="10"><v>0</v></c><c r="AG45" s="10"><v>0</v></c><c r="AH45" s="10"><v>0</v></c><c r="AI45" s="10"><v>0</v></c><c r="AJ45" s="10"><v>0</v></c></row><row r="46" spans="1:36" x14ac:dyDescent="0.25"><c r="A46" s="6" t="s"><v>75</v></c><c r="B46" s="10"><v>0</v></c><c r="C46" s="10"><v>0</v></c><c r="D46" s="10"><v>0</v></c><c r="E46" s="10"><v>0</v></c><c r="F46" s="10"><v>0</v></c><c r="G46" s="10"><v>0</v></c><c r="H46" s="10"><v>0</v></c><c r="I46" s="10"><v>0</v></c><c r="J46" s="10"><v>0</v></c><c r="K46" s="10"><v>0</v></c><c r="L46" s="10"><v>0</v></c><c r="M46" s="10"><v>0</v></c><c r="N46" s="10"><v>0</v></c><c r="O46" s="10"><v>0</v></c><c r="P46" s="10"><v>0</v></c><c r="Q46" s="10"><v>0</v></c><c r="R46" s="10"><v>0</v></c><c r="S46" s="10"><v>0</v></c><c r="T46" s="10"><v>0</v></c><c r="U46" s="10"><v>0</v></c><c r="V46" s="10"><v>0</v></c><c r="W46" s="10"><v>0</v></c><c r="X46" s="10"><v>0</v></c><c r="Y46" s="10"><v>0</v></c><c r="Z46" s="10"><v>0</v></c><c r="AA46" s="10"><v>0</v></c><c r="AB46" s="10"><v>0</v></c><c r="AC46" s="10"><v>0</v></c><c r="AD46" s="10"><v>0</v></c><c r="AE46" s="10"><v>0</v></c><c r="AF46" s="10"><v>0</v></c><c r="AG46" s="10"><v>0</v></c><c r="AH46" s="10"><v>0</v></c><c r="AI46" s="10"><v>0</v></c><c r="AJ46" s="10"><v>0</v></c></row><row r="47" spans="1:36" x14ac:dyDescent="0.25"><c r="A47" s="6" t="s"><v>76</v></c><c r="B47" s="10"><v>0</v></c><c r="C47" s="10"><v>0</v></c><c r="D47" s="10"><v>0</v></c><c r="E47" s="10"><v>0</v></c><c r="F47" s="10"><v>0</v></c><c r="G47" s="10"><v>0</v></c><c r="H47" s="10"><v>0</v></c><c r="I47" s="10"><v>0</v></c><c r="J47" s="10"><v>0</v></c><c r="K47" s="10"><v>0</v></c><c r="L47" s="10"><v>0</v></c><c r="M47" s="10"><v>0</v></c><c r="N47" s="10"><v>0</v></c><c r="O47" s="10"><v>0</v></c><c r="P47" s="10"><v>0</v></c><c r="Q47" s="10"><v>0</v></c><c r="R47" s="10"><v>0</v></c><c r="S47" s="10"><v>0</v></c><c r="T47" s="10"><v>0</v></c><c r="U47" s="10"><v>0</v></c><c r="V47" s="10"><v>0</v></c><c r="W47" s="10"><v>0</v></c><c r="X47" s="10"><v>0</v></c><c r="Y47" s="10"><v>0</v></c><c r="Z47" s="10"><v>0</v></c><c r="AA47" s="10"><v>0</v></c><c r="AB47" s="10"><v>0</v></c><c r="AC47" s="10"><v>0</v></c><c r="AD47" s="10"><v>0</v></c><c r="AE47" s="10"><v>0</v></c><c r="AF47" s="10"><v>0</v></c><c r="AG47" s="10"><v>0</v></c><c r="AH47" s="10"><v>0</v></c><c r="AI47" s="10"><v>0</v></c><c r="AJ47" s="10"><v>0</v></c></row><row r="48" spans="1:36" x14ac:dyDescent="0.25"><c r="A48" s="6" t="s"><v>77</v></c><c r="B48" s="10"><v>5.742755899394586E-2</v></c><c r="C48" s="10"><v>5.2385767249265726E-2</v></c><c r="D48" s="10"><v>1.065801309906999</v></c><c r="E48" s="10"><v>0.26846056267155999</v></c><c r="F48" s="10"><v>0.27586868889981703</v></c><c r="G48" s="10"><v>0.18458392686797645</v></c><c r="H48" s="10"><v>0.18693762951623116</v></c><c r="I48" s="10"><v>1.2467776153354945E-2</v></c><c r="J48" s="10"><v>1.5491024003894452E-2</v></c><c r="K48" s="10"><v>5.6972152100985177E-2</v></c><c r="L48" s="10"><v>5.6010418609368583E-2</v></c><c r="M48" s="10"><v>0.32192505558480494</v></c><c r="N48" s="10"><v>0.37725763042349642</v></c><c r="O48" s="10"><v>0.25120995352562236</v></c><c r="P48" s="10"><v>0.19530659803811617</v></c><c r="Q48" s="10"><v>0.41177328119517698</v></c><c r="R48" s="10"><v>0.37765104262393584</v></c><c r="S48" s="10"><v>2.9398902639440521</v></c><c r="T48" s="10"><v>2.9747955889771007</v></c><c r="U48" s="10"><v>0</v></c><c r="V48" s="10"><v>0</v></c><c r="W48" s="10"><v>0</v></c><c r="X48" s="10"><v>6.6515997107523938E-3</v></c><c r="Y48" s="10"><v>1.1287458216235021E-2</v></c><c r="Z48" s="10"><v>5.7690916125020617E-3</v></c><c r="AA48" s="10"><v>8.421862609368759E-3</v></c><c r="AB48" s="10"><v>0</v></c><c r="AC48" s="10"><v>0</v></c><c r="AD48" s="10"><v>1.9189121464090013E-2</v></c><c r="AE48" s="10"><v>3.021411847760316E-2</v></c><c r="AF48" s="10"><v>3.9366330342709019E-2</v></c><c r="AG48" s="10"><v>1.0807997030728763E-2</v></c><c r="AH48" s="10"><v>1.2717899792900949E-2</v></c><c r="AI48" s="10"><v>0</v></c><c r="AJ48" s="10"><v>0</v></c></row><row r="49" spans="1:36" x14ac:dyDescent="0.25"><c r="A49" s="6" t="s"><v>78</v></c><c r="B49" s="10"><v>0</v></c><c r="C49" s="10"><v>0</v></c><c r="D49" s="10"><v>0</v></c><c r="E49" s="10"><v>0</v></c><c r="F49" s="10"><v>0</v></c><c r="G49" s="10"><v>0</v></c><c r="H49" s="10"><v>0</v></c><c r="I49" s="10"><v>0</v></c><c r="J49" s="10"><v>0</v></c><c r="K49" s="10"><v>0</v></c><c r="L49" s="10"><v>0</v></c><c r="M49" s="10"><v>0</v></c><c r="N49" s="10"><v>0</v></c><c r="O49" s="10"><v>0</v></c><c r="P49" s="10"><v>0</v></c><c r="Q49" s="10"><v>0</v></c><c r="R49" s="10"><v>0</v></c><c r="S49" s="10"><v>0</v></c><c r="T49" s="10"><v>0</v></c><c r="U49" s="10"><v>0</v></c><c r="V49" s="10"><v>0</v></c><c r="W49" s="10"><v>0</v></c><c r="X49" s="10"><v>0</v></c><c r="Y49" s="10"><v>0</v></c><c r="Z49" s="10"><v>0</v></c><c r="AA49" s="10"><v>0</v></c><c r="AB49" s="10"><v>0</v></c><c r="AC49" s="10"><v>0</v></c><c r="AD49" s="10"><v>0</v></c><c r="AE49" s="10"><v>0</v></c><c r="AF49" s="10"><v>0</v></c><c r="AG49" s="10"><v>0</v></c><c r="AH49" s="10"><v>0</v></c><c r="AI49" s="10"><v>0</v></c><c r="AJ49" s="10"><v>0</v></c></row><row r="50" spans="1:36" x14ac:dyDescent="0.25"><c r="A50" s="6" t="s"><v>79</v></c><c r="B50" s="10"><v>0</v></c><c r="C50" s="10"><v>0</v></c><c r="D50" s="10"><v>0</v></c><c r="E50" s="10"><v>0</v></c><c r="F50" s="10"><v>0</v></c><c r="G50" s="10"><v>0</v></c><c r="H50" s="10"><v>0</v></c><c r="I50" s="10"><v>0</v></c><c r="J50" s="10"><v>0</v></c><c r="K50" s="10"><v>0</v></c><c r="L50" s="10"><v>0</v></c><c r="M50" s="10"><v>0</v></c><c r="N50" s="10"><v>0</v></c><c r="O50" s="10"><v>0</v></c><c r="P50" s="10"><v>0</v></c><c r="Q50" s="10"><v>0</v></c><c r="R50" s="10"><v>0</v></c><c r="S50" s="10"><v>0</v></c><c r="T50" s="10"><v>0</v></c><c r="U50" s="10"><v>0</v></c><c r="V50" s="10"><v>0</v></c><c r="W50" s="10"><v>0</v></c><c r="X50" s="10"><v>0</v></c><c r="Y50" s="10"><v>0</v></c><c r="Z50" s="10"><v>0</v></c><c r="AA50" s="10"><v>0</v></c><c r="AB50" s="10"><v>0</v></c><c r="AC50" s="10"><v>0</v></c><c r="AD50" s="10"><v>0</v></c><c r="AE50" s="10"><v>0</v></c><c r="AF50" s="10"><v>0</v></c><c r="AG50" s="10"><v>0</v></c><c r="AH50" s="10"><v>0</v></c><c r="AI50" s="10"><v>0</v></c><c r="AJ50" s="10"><v>0</v></c></row><row r="51" spans="1:36" x14ac:dyDescent="0.25"><c r="A51" s="6" t="s"><v>80</v></c><c r="B51" s="10"><v>3.4876092442900468</v></c><c r="C51" s="10"><v>3.2401354365330985</v></c><c r="D51" s="10"><v>0.80933391373158892</v></c><c r="E51" s="10"><v>0.2192004965635273</v></c><c r="F51" s="10"><v>0.32407794126084327</v></c><c r="G51" s="10"><v>19.075486912293751</v></c><c r="H51" s="10"><v>18.701795390671087</v></c><c r="I51" s="10"><v>0.99859912008706897</v></c><c r="J51" s="10"><v>1.651472250681848</v></c><c r="K51" s="10"><v>13.782049940868202</v></c><c r="L51" s="10"><v>13.549619860228979</v></c><c r="M51" s="10"><v>6.2951209666534516E-2</v></c><c r="N51" s="10"><v>9.9724691453032782E-2</v></c><c r="O51" s="10"><v>0.18304975664524784</v></c><c r="P51" s="10"><v>0.14084876509124555</v></c><c r="Q51" s="10"><v>7.2732444468139077</v></c><c r="R51" s="10"><v>6.795043386988544</v></c><c r="S51" s="10"><v>22.987680214254038</v></c><c r="T51" s="10"><v>23.252072347427188</v></c><c r="U51" s="10"><v>9.8508487146877588</v></c><c r="V51" s="10"><v>9.1421768179677585</v></c><c r="W51" s="10"><v>11.744975973568888</v></c><c r="X51" s="10"><v>0.36337344714676023</v></c><c r="Y51" s="10"><v>0.64467511355010876</v></c><c r="Z51" s="10"><v>0.52724319948360188</v></c><c r="AA51" s="10"><v>0.43695931806287375</v></c><c r="AB51" s="10"><v>2.1677546234421965</v></c><c r="AC51" s="10"><v>1.6554730790993877</v></c><c r="AD51" s="10"><v>8.7700573482235118</v></c><c r="AE51" s="10"><v>13.19764543775619</v></c><c r="AF51" s="10"><v>15.738096494867316</v></c><c r="AG51" s="10"><v>2.6076177952394315</v></c><c r="AH51" s="10"><v>2.6955369336919195</v></c><c r="AI51" s="10"><v>1.4235291582381568</v></c><c r="AJ51" s="10"><v>0.49542142045266691</v></c></row><row r="52" spans="1:36" x14ac:dyDescent="0.25"><c r="A52" s="6" t="s"><v>6</v></c><c r="B52" s="10"><v>0</v></c><c r="C52" s="10"><v>0</v></c><c r="D52" s="10"><v>0</v></c><c r="E52" s="10"><v>0</v></c><c r="F52" s="10"><v>0</v></c><c r="G52" s="10"><v>2.0468924451060654E-2</v></c><c r="H52" s="10"><v>1.8647073804131931E-2</v></c><c r="I52" s="10"><v>0</v></c><c r="J52" s="10"><v>0</v></c><c r="K52" s="10"><v>1.3774337856864285</v></c><c r="L52" s="10"><v>1.1098845080131694</v></c><c r="M52" s="10"><v>0</v></c><c r="N52" s="10"><v>0</v></c><c r="O52" s="10"><v>0</v></c><c r="P52" s="10"><v>0</v></c><c r="Q52" s="10"><v>0</v></c><c r="R52" s="10"><v>0</v></c><c r="S52" s="10"><v>5.725373564382881E-2</v></c><c r="T52" s="10"><v>5.5441175396700085E-2</v></c><c r="U52" s="10"><v>9.4718376131036772E-2</v></c><c r="V52" s="10"><v>0.11306952447187009</v></c><c r="W52" s="10"><v>0.11637195739431896</v></c><c r="X52" s="10"><v>0</v></c><c r="Y52" s="10"><v>0</v></c><c r="Z52" s="10"><v>0</v></c><c r="AA52" s="10"><v>0</v></c><c r="AB52" s="10"><v>0</v></c><c r="AC52" s="10"><v>0</v></c><c r="AD52" s="10"><v>5.7186249765376479E-2</v></c><c r="AE52" s="10"><v>9.241965651972732E-2</v></c><c r="AF52" s="10"><v>0.12929444211765409</v></c><c r="AG52" s="10"><v>0</v></c><c r="AH52" s="10"><v>0</v></c><c r="AI52" s="10"><v>0</v></c><c r="AJ52" s="10"><v>0</v></c></row><row r="53" spans="1:36" x14ac:dyDescent="0.25"><c r="A53" s="6" t="s"><v>81</v></c><c r="B53" s="10"><v>0</v></c><c r="C53" s="10"><v>0</v></c><c r="D53" s="10"><v>0</v></c><c r="E53" s="10"><v>0</v></c><c r="F53" s="10"><v>0</v></c><c r="G53" s="10"><v>0</v></c><c r="H53" s="10"><v>0</v></c><c r="I53" s="10"><v>0</v></c><c r="J53" s="10"><v>0</v></c><c r="K53" s="10"><v>0</v></c><c r="L53" s="10"><v>0</v></c><c r="M53" s="10"><v>0</v></c><c r="N53" s="10"><v>0</v></c><c r="O53" s="10"><v>0</v></c><c r="P53" s="10"><v>0</v></c><c r="Q53" s="10"><v>0</v></c><c r="R53" s="10"><v>0</v></c><c r="S53" s="10"><v>0</v></c><c r="T53" s="10"><v>0</v></c><c r="U53" s="10"><v>0</v></c><c r="V53" s="10"><v>0</v></c><c r="W53" s="10"><v>0</v></c><c r="X53" s="10"><v>0</v></c><c r="Y53" s="10"><v>0</v></c><c r="Z53" s="10"><v>0</v></c><c r="AA53" s="10"><v>0</v></c><c r="AB53" s="10"><v>0</v></c><c r="AC53" s="10"><v>0</v></c><c r="AD53" s="10"><v>0</v></c><c r="AE53" s="10"><v>0</v></c><c r="AF53" s="10"><v>0</v></c><c r="AG53" s="10"><v>0</v></c><c r="AH53" s="10"><v>0</v></c><c r="AI53" s="10"><v>0</v></c><c r="AJ53" s="10"><v>0</v></c></row><row r="54" spans="1:36" x14ac:dyDescent="0.25"><c r="A54" s="6" t="s"><v>82</v></c><c r="B54" s="10"><v>0</v></c><c r="C54" s="10"><v>0</v></c><c r="D54" s="10"><v>0</v></c><c r="E54" s="10"><v>0</v></c><c r="F54" s="10"><v>0</v></c><c r="G54" s="10"><v>0</v></c><c r="H54" s="10"><v>0</v></c><c r="I54" s="10"><v>0</v></c><c r="J54" s="10"><v>0</v></c><c r="K54" s="10"><v>0</v></c><c r="L54" s="10"><v>0</v></c><c r="M54" s="10"><v>0</v></c><c r="N54" s="10"><v>0</v></c><c r="O54" s="10"><v>0</v></c><c r="P54" s="10"><v>0</v></c><c r="Q54" s="10"><v>0</v></c><c r="R54" s="10"><v>0</v></c><c r="S54" s="10"><v>0</v></c><c r="T54" s="10"><v>0</v></c><c r="U54" s="10"><v>0</v></c><c r="V54" s="10"><v>0</v></c><c r="W54" s="10"><v>0</v></c><c r="X54" s="10"><v>0</v></c><c r="Y54" s="10"><v>0</v></c><c r="Z54" s="10"><v>0</v></c><c r="AA54" s="10"><v>0</v></c><c r="AB54" s="10"><v>0</v></c><c r="AC54" s="10"><v>0</v></c><c r="AD54" s="10"><v>0</v></c><c r="AE54" s="10"><v>0</v></c><c r="AF54" s="10"><v>0</v></c><c r="AG54" s="10"><v>0</v></c><c r="AH54" s="10"><v>0</v></c><c r="AI54" s="10"><v>0</v></c><c r="AJ54" s="10"><v>0</v></c></row><row r="55" spans="1:36" x14ac:dyDescent="0.25"><c r="A55" s="6" t="s"><v>83</v></c><c r="B55" s="10"><v>0</v></c><c r="C55" s="10"><v>0</v></c><c r="D55" s="10"><v>0</v></c><c r="E55" s="10"><v>0</v></c><c r="F55" s="10"><v>0</v></c><c r="G55" s="10"><v>0</v></c><c r="H55" s="10"><v>0</v></c><c r="I55" s="10"><v>0</v></c><c r="J55" s="10"><v>0</v></c><c r="K55" s="10"><v>0</v></c><c r="L55" s="10"><v>0</v></c><c r="M55" s="10"><v>0</v></c><c r="N55" s="10"><v>0</v></c><c r="O55" s="10"><v>0</v></c><c r="P55" s="10"><v>0</v></c><c r="Q55" s="10"><v>0</v></c><c r="R55" s="10"><v>0</v></c><c r="S55" s="10"><v>0</v></c><c r="T55" s="10"><v>0</v></c><c r="U55" s="10"><v>0</v></c><c r="V55" s="10"><v>0</v></c><c r="W55" s="10"><v>0</v></c><c r="X55" s="10"><v>0</v></c><c r="Y55" s="10"><v>0</v></c><c r="Z55" s="10"><v>0</v></c><c r="AA55" s="10"><v>0</v></c><c r="AB55" s="10"><v>0</v></c><c r="AC55" s="10"><v>0</v></c><c r="AD55" s="10"><v>0</v></c><c r="AE55" s="10"><v>0</v></c><c r="AF55" s="10"><v>0</v></c><c r="AG55" s="10"><v>0</v></c><c r="AH55" s="10"><v>0</v></c><c r="AI55" s="10"><v>0</v></c><c r="AJ55" s="10"><v>0</v></c></row><row r="56" spans="1:36" x14ac:dyDescent="0.25"><c r="A56" s="6" t="s"><v>84</v></c><c r="B56" s="10"><v>0</v></c><c r="C56" s="10"><v>0</v></c><c r="D56" s="10"><v>0</v></c><c r="E56" s="10"><v>0</v></c><c r="F56" s="10"><v>0</v></c><c r="G56" s="10"><v>0</v></c><c r="H56" s="10"><v>0</v></c><c r="I56" s="10"><v>0</v></c><c r="J56" s="10"><v>0</v></c><c r="K56" s="10"><v>0</v></c><c r="L56" s="10"><v>0</v></c><c r="M56" s="10"><v>0</v></c><c r="N56" s="10"><v>0</v></c><c r="O56" s="10"><v>0</v></c><c r="P56" s="10"><v>0</v></c><c r="Q56" s="10"><v>0</v></c><c r="R56" s="10"><v>0</v></c><c r="S56" s="10"><v>0</v></c><c r="T56" s="10"><v>0</v></c><c r="U56" s="10"><v>0</v></c><c r="V56" s="10"><v>0</v></c><c r="W56" s="10"><v>0</v></c><c r="X56" s="10"><v>0</v></c><c r="Y56" s="10"><v>0</v></c><c r="Z56" s="10"><v>0</v></c><c r="AA56" s="10"><v>0</v></c><c r="AB56" s="10"><v>0</v></c><c r="AC56" s="10"><v>0</v></c><c r="AD56" s="10"><v>7.2964395318769262E-2</v></c><c r="AE56" s="10"><v>0.13839251130133526</v></c><c r="AF56" s="10"><v>0.15147705683457743</v></c><c r="AG56" s="10"><v>0</v></c><c r="AH56" s="10"><v>0</v></c><c r="AI56" s="10"><v>1.8302089668233504E-2</v></c><c r="AJ56" s="10"><v>0</v></c></row><row r="57" spans="1:36" x14ac:dyDescent="0.25"><c r="A57" s="6" t="s"><v>85</v></c><c r="B57" s="10"><v>0</v></c><c r="C57" s="10"><v>0</v></c><c r="D57" s="10"><v>0</v></c><c r="E57" s="10"><v>0</v></c><c r="F57" s="10"><v>0</v></c><c r="G57" s="10"><v>0</v></c><c r="H57" s="10"><v>0</v></c><c r="I57" s="10"><v>0</v></c><c r="J57" s="10"><v>0</v></c><c r="K57" s="10"><v>0</v></c><c r="L57" s="10"><v>0</v></c><c r="M57" s="10"><v>0</v></c><c r="N57" s="10"><v>0</v></c><c r="O57" s="10"><v>0</v></c><c r="P57" s="10"><v>0</v></c><c r="Q57" s="10"><v>0</v></c><c r="R57" s="10"><v>0</v></c><c r="S57" s="10"><v>0</v></c><c r="T57" s="10"><v>0</v></c><c r="U57" s="10"><v>0.54123803524450076</v></c><c r="V57" s="10"><v>0.59919226862436792</v></c><c r="W57" s="10"><v>0.75530425980380511</v></c><c r="X57" s="10"><v>0</v></c><c r="Y57" s="10"><v>0</v></c><c r="Z57" s="10"><v>0</v></c><c r="AA57" s="10"><v>0</v></c><c r="AB57" s="10"><v>0</v></c><c r="AC57" s="10"><v>0</v></c><c r="AD57" s="10"><v>0</v></c><c r="AE57" s="10"><v>0</v></c><c r="AF57" s="10"><v>0</v></c><c r="AG57" s="10"><v>0</v></c><c r="AH57" s="10"><v>0</v></c><c r="AI57" s="10"><v>0</v></c><c r="AJ57" s="10"><v>0</v></c></row><row r="58" spans="1:36" x14ac:dyDescent="0.25"><c r="A58" s="6" t="s"><v>86</v></c><c r="B58" s="10"><v>6.8157647869056293</v></c><c r="C58" s="10"><v>6.4203641182956019</v></c><c r="D58" s="10"><v>20.64387400066412</v></c><c r="E58" s="10"><v>9.9836604083993983</v></c><c r="F58" s="10"><v>10.784151191427451</v></c><c r="G58" s="10"><v>0.18261617237529348</v></c><c r="H58" s="10"><v>0.17784753835162112</v></c><c r="I58" s="10"><v>1.3383242234545343E-2</v></c><c r="J58" s="10"><v>1.9019535027003747E-2</v></c><c r="K58" s="10"><v>34.86469209536574</v></c><c r="L58" s="10"><v>33.324572346293508</v></c><c r="M58" s="10"><v>8.4547713192283034</v></c><c r="N58" s="10"><v>9.4661835563194341</v></c><c r="O58" s="10"><v>4.8932680876678214</v></c><c r="P58" s="10"><v>3.6928941250465788</v></c><c r="Q58" s="10"><v>0.53939643234754031</v></c><c r="R58" s="10"><v>0.49809009002301863</v></c><c r="S58" s="10"><v>2.443742113906997</v></c><c r="T58" s="10"><v>2.3936084434266749</v></c><c r="U58" s="10"><v>25.018843416714738</v></c><c r="V58" s="10"><v>23.11279299384756</v></c><c r="W58" s="10"><v>32.216329024830813</v></c><c r="X58" s="10"><v>5.1437271070001574E-2</v></c><c r="Y58" s="10"><v>0.10045837812449168</v></c><c r="Z58" s="10"><v>7.2890253642574121E-2</v></c><c r="AA58" s="10"><v>6.3840726387089972E-2</v></c><c r="AB58" s="10"><v>0.357116093108721</v></c><c r="AC58" s="10"><v>0.29704508026599508</v></c><c r="AD58" s="10"><v>0.75624575414486217</v></c><c r="AE58" s="10"><v>0.9790954209931797</v></c><c r="AF58" s="10"><v>1.1573492833294321</v></c><c r="AG58" s="10"><v>0.4205064891257958</v></c><c r="AH58" s="10"><v>0.44363542863788269</v></c><c r="AI58" s="10"><v>0.1240116403212799</v></c><c r="AJ58" s="10"><v>4.5422951477647092E-2</v></c></row><row r="59" spans="1:36" x14ac:dyDescent="0.25"><c r="A59" s="6" t="s"><v>87</v></c><c r="B59" s="10"><v>0</v></c><c r="C59" s="10"><v>0</v></c><c r="D59" s="10"><v>0</v></c><c r="E59" s="10"><v>0</v></c><c r="F59" s="10"><v>0</v></c><c r="G59" s="10"><v>0</v></c><c r="H59" s="10"><v>0</v></c><c r="I59" s="10"><v>0</v></c><c r="J59" s="10"><v>0</v></c><c r="K59" s="10"><v>0</v></c><c r="L59" s="10"><v>0</v></c><c r="M59" s="10"><v>0</v></c><c r="N59" s="10"><v>0</v></c><c r="O59" s="10"><v>0</v></c><c r="P59" s="10"><v>0</v></c><c r="Q59" s="10"><v>0</v></c><c r="R59" s="10"><v>0</v></c><c r="S59" s="10"><v>0</v></c><c r="T59" s="10"><v>0</v></c><c r="U59" s="10"><v>2.2787277099096914</v></c><c r="V59" s="10"><v>2.4092053365334403</v></c><c r="W59" s="10"><v>2.3467441933139597</v></c><c r="X59" s="10"><v>0</v></c><c r="Y59" s="10"><v>0</v></c><c r="Z59" s="10"><v>0</v></c><c r="AA59" s="10"><v>0</v></c><c r="AB59" s="10"><v>0</v></c><c r="AC59" s="10"><v>0</v></c><c r="AD59" s="10"><v>0</v></c><c r="AE59" s="10"><v>0</v></c><c r="AF59" s="10"><v>0</v></c><c r="AG59" s="10"><v>0</v></c><c r="AH59" s="10"><v>0</v></c><c r="AI59" s="10"><v>0</v></c><c r="AJ59" s="10"><v>0</v></c></row><row r="60" spans="1:36" x14ac:dyDescent="0.25"><c r="A60" s="6" t="s"><v>88</v></c><c r="B60" s="10"><v>0</v></c><c r="C60" s="10"><v>0</v></c><c r="D60" s="10"><v>0</v></c><c r="E60" s="10"><v>0</v></c><c r="F60" s="10"><v>0</v></c><c r="G60" s="10"><v>0</v></c><c r="H60" s="10"><v>0</v></c><c r="I60" s="10"><v>0</v></c><c r="J60" s="10"><v>0</v></c><c r="K60" s="10"><v>0</v></c><c r="L60" s="10"><v>0</v></c><c r="M60" s="10"><v>0</v></c><c r="N60" s="10"><v>0</v></c><c r="O60" s="10"><v>0</v></c><c r="P60" s="10"><v>0</v></c><c r="Q60" s="10"><v>0</v></c><c r="R60" s="10"><v>0</v></c><c r="S60" s="10"><v>0</v></c><c r="T60" s="10"><v>0</v></c><c r="U60" s="10"><v>0</v></c><c r="V60" s="10"><v>0</v></c><c r="W60" s="10"><v>0</v></c><c r="X60" s="10"><v>0</v></c><c r="Y60" s="10"><v>0</v></c><c r="Z60" s="10"><v>0</v></c><c r="AA60" s="10"><v>0</v></c><c r="AB60" s="10"><v>0</v></c><c r="AC60" s="10"><v>0</v></c><c r="AD60" s="10"><v>0</v></c><c r="AE60" s="10"><v>0</v></c><c r="AF60" s="10"><v>0</v></c><c r="AG60" s="10"><v>0</v></c><c r="AH60" s="10"><v>0</v></c><c r="AI60" s="10"><v>0</v></c><c r="AJ60" s="10"><v>0</v></c></row><row r="61" spans="1:36" x14ac:dyDescent="0.25"><c r="A61" s="6" t="s"><v>89</v></c><c r="B61" s="10"><v>0</v></c><c r="C61" s="10"><v>0</v></c><c r="D61" s="10"><v>0</v></c><c r="E61" s="10"><v>0</v></c><c r="F61" s="10"><v>0</v></c><c r="G61" s="10"><v>0</v></c><c r="H61" s="10"><v>0</v></c><c r="I61" s="10"><v>0</v></c><c r="J61" s="10"><v>0</v></c><c r="K61" s="10"><v>0</v></c><c r="L61" s="10"><v>0</v></c><c r="M61" s="10"><v>0</v></c><c r="N61" s="10"><v>0</v></c><c r="O61" s="10"><v>0</v></c><c r="P61" s="10"><v>0</v></c><c r="Q61" s="10"><v>0</v></c><c r="R61" s="10"><v>0</v></c><c r="S61" s="10"><v>0</v></c><c r="T61" s="10"><v>0</v></c><c r="U61" s="10"><v>0</v></c><c r="V61" s="10"><v>0</v></c><c r="W61" s="10"><v>0</v></c><c r="X61" s="10"><v>0</v></c><c r="Y61" s="10"><v>0</v></c><c r="Z61" s="10"><v>0</v></c><c r="AA61" s="10"><v>0</v></c><c r="AB61" s="10"><v>0</v></c><c r="AC61" s="10"><v>0</v></c><c r="AD61" s="10"><v>0</v></c><c r="AE61" s="10"><v>0</v></c><c r="AF61" s="10"><v>0</v></c><c r="AG61" s="10"><v>0</v></c><c r="AH61" s="10"><v>0</v></c><c r="AI61" s="10"><v>0</v></c><c r="AJ61" s="10"><v>0</v></c></row><row r="62" spans="1:36" x14ac:dyDescent="0.25"><c r="B62" s="10"/><c r="C62" s="10"/><c r="D62" s="10"/><c r="E62" s="10"/><c r="F62" s="10"/><c r="G62" s="10"/><c r="H62" s="10"/><c r="I62" s="10"/><c r="J62" s="10"/><c r="K62" s="10"/><c r="L62" s="10"/><c r="M62" s="10"/><c r="N62" s="10"/><c r="O62" s="10"/><c r="P62" s="10"/><c r="Q62" s="10"/><c r="R62" s="10"/><c r="S62" s="10"/><c r="T62" s="10"/><c r="U62" s="10"/><c r="V62" s="10"/><c r="W62" s="10"/><c r="X62" s="10"/><c r="Y62" s="10"/><c r="Z62" s="10"/><c r="AA62" s="10"/><c r="AB62" s="10"/><c r="AC62" s="10"/><c r="AD62" s="10"/><c r="AE62" s="10"/><c r="AF62" s="10"/><c r="AG62" s="10"/><c r="AH62" s="10"/><c r="AI62" s="10"/><c r="AJ62" s="10"/></row><row r="63" spans="1:36" s="13" customFormat="1" x14ac:dyDescent="0.25"><c r="A63" s="11" t="s"><v>112</v></c><c r="B63" s="12"><v>27.553005001565101</v></c><c r="C63" s="12"><v>26.557233686777309</v></c><c r="D63" s="12"><v>83.284395577235202</v></c><c r="E63" s="12"><v>43.539010187386452</v></c><c r="F63" s="12"><v>45.082365221945452</v></c><c r="G63" s="12"><v>53.589162806017875</v></c><c r="H63" s="12"><v>54.097914812648966</v></c><c r="I63" s="12"><v>15.29194542020441</v></c><c r="J63" s="12"><v>18.275449507350014</v></c><c r="K63" s="12"><v>139.25956038816548</v></c><c r="L63" s="12"><v>133.66631228375883</v></c><c r="M63" s="12"><v>31.436724742841456</v></c><c r="N63" s="12"><v>34.379575594825887</v></c><c r="O63" s="12"><v>32.816123068270755</v></c><c r="P63" s="12"><v>28.565457800332574</v></c><c r="Q63" s="12"><v>52.577072164270099</v></c><c r="R63" s="12"><v>47.381782011596968</v></c><c r="S63" s="12"><v>132.14106205165285</v></c><c r="T63" s="12"><v>135.68922426482283</v></c><c r="U63" s="12"><v>139.88230630312702</v></c><c r="V63" s="12"><v>136.92336626090827</v></c><c r="W63" s="12"><v>152.11397754881745</v></c><c r="X63" s="12"><v>1.78029668752329</v></c><c r="Y63" s="12"><v>3.4912914509830357</v></c><c r="Z63" s="12"><v>14.320216711063772</v></c><c r="AA63" s="12"><v>14.428793713101962</v></c><c r="AB63" s="12"><v>13.800574503608726</v></c><c r="AC63" s="12"><v>9.0310429638326166</v></c><c r="AD63" s="12"><v>54.708223405583311</v></c><c r="AE63" s="12"><v>85.857623933348407</v></c><c r="AF63" s="12"><v>106.42187518242275</v></c><c r="AG63" s="12"><v>23.625611245791326</v></c><c r="AH63" s="12"><v>24.591901152302604</v></c><c r="AI63" s="12"><v>10.538269469398399</v></c><c r="AJ63" s="12"><v>7.073262976753413</v></c></row><row r="64" spans="1:36" x14ac:dyDescent="0.25"><c r="A64" s="6" t="s"><v>90</v></c><c r="B64" s="10"><v>13.648873467467148</v></c><c r="C64" s="10"><v>12.799049430743832</v></c><c r="D64" s="10"><v>36.789983680470044</v></c><c r="E64" s="10"><v>12.815230519372909</v></c><c r="F64" s="10"><v>13.89840216834094</v></c><c r="G64" s="10"><v>20.91453528911018</v></c><c r="H64" s="10"><v>20.584158891553905</v></c><c r="I64" s="10"><v>1.280475485847884</v></c><c r="J64" s="10"><v>2.0381454220679469</v></c><c r="K64" s="10"><v>48.954530614047798</v></c><c r="L64" s="10"><v>47.189692047413608</v></c><c r="M64" s="10"><v>14.609442537964068</v></c><c r="N64" s="10"><v>16.29600890586233</v></c><c r="O64" s="10"><v>6.6588391037895986</v></c><c r="P64" s="10"><v>5.1261755860811871</v></c><c r="Q64" s="10"><v>8.7979213599980106</v></c><c r="R64" s="10"><v>8.1984446018102801</v></c><c r="S64" s="10"><v>28.692620556538252</v></c><c r="T64" s="10"><v>28.946398594278755</v></c><c r="U64" s="10"><v>41.830245803678061</v></c><c r="V64" s="10"><v>39.015273356610024</v></c><c r="W64" s="10"><v>52.14778781655491</v></c><c r="X64" s="10"><v>0.43108196213071387</v></c><c r="Y64" s="10"><v>0.77066464716370353</v></c><c r="Z64" s="10"><v>1.0259737731131071</v></c><c r="AA64" s="10"><v>0.87478338094724528</v></c><c r="AB64" s="10"><v>3.3411139751690966</v></c><c r="AC64" s="10"><v>2.5379886296610623</v></c><c r="AD64" s="10"><v>11.140304491531193</v></c><c r="AE64" s="10"><v>17.211620699190551</v></c><c r="AF64" s="10"><v>20.50522371251899</v></c><c r="AG64" s="10"><v>3.7158145140413641</v></c><c r="AH64" s="10"><v>3.8419021081278872</v></c><c r="AI64" s="10"><v>2.0995078504429623</v></c><c r="AJ64" s="10"><v>0.78391065831712359</v></c></row><row r="65" spans="1:36" x14ac:dyDescent="0.25"><c r="A65" s="6" t="s"><v>91</v></c><c r="B65" s="10"><v>0</v></c><c r="C65" s="10"><v>0</v></c><c r="D65" s="10"><v>0</v></c><c r="E65" s="10"><v>0</v></c><c r="F65" s="10"><v>0</v></c><c r="G65" s="10"><v>0</v></c><c r="H65" s="10"><v>0</v></c><c r="I65" s="10"><v>0</v></c><c r="J65" s="10"><v>0</v></c><c r="K65" s="10"><v>0</v></c><c r="L65" s="10"><v>0</v></c><c r="M65" s="10"><v>0</v></c><c r="N65" s="10"><v>0</v></c><c r="O65" s="10"><v>0</v></c><c r="P65" s="10"><v>0</v></c><c r="Q65" s="10"><v>0</v></c><c r="R65" s="10"><v>0</v></c><c r="S65" s="10"><v>0</v></c><c r="T65" s="10"><v>0</v></c><c r="U65" s="10"><v>0</v></c><c r="V65" s="10"><v>0</v></c><c r="W65" s="10"><v>0</v></c><c r="X65" s="10"><v>0</v></c><c r="Y65" s="10"><v>0</v></c><c r="Z65" s="10"><v>0</v></c><c r="AA65" s="10"><v>0</v></c><c r="AB65" s="10"><v>0</v></c><c r="AC65" s="10"><v>0</v></c><c r="AD65" s="10"><v>0</v></c><c r="AE65" s="10"><v>0</v></c><c r="AF65" s="10"><v>0</v></c><c r="AG65" s="10"><v>0</v></c><c r="AH65" s="10"><v>0</v></c><c r="AI65" s="10"><v>0</v></c><c r="AJ65" s="10"><v>0</v></c></row><row r="66" spans="1:36" x14ac:dyDescent="0.25"><c r="A66" s="6" t="s"><v>92</v></c><c r="B66" s="10"><v>4.3605301649899681</v></c><c r="C66" s="10"><v>4.0925662513638725</v></c><c r="D66" s="10"><v>36.893729741649516</v></c><c r="E66" s="10"><v>8.236627465868791</v></c><c r="F66" s="10"><v>8.7325889417316702</v></c><c r="G66" s="10"><v>1.4718482775731594</v></c><c r="H66" s="10"><v>1.5175783330149661</v></c><c r="I66" s="10"><v>0.18261368638602757</v></c><c r="J66" s="10"><v>0.25964677455416435</v></c><c r="K66" s="10"><v>17.640495889730847</v></c><c r="L66" s="10"><v>17.805646156291211</v></c><c r="M66" s="10"><v>12.619336590476141</v></c><c r="N66" s="10"><v>14.015208704565548</v></c><c r="O66" s="10"><v>6.5838311848040325</v></c><c r="P66" s="10"><v>5.2181561941682801</v></c><c r="Q66" s="10"><v>0.41023245214296278</v></c><c r="R66" s="10"><v>0.38173451773060779</v></c><c r="S66" s="10"><v>0.32130796443316728</v></c><c r="T66" s="10"><v>0.32592221444778913</v></c><c r="U66" s="10"><v>9.1829525857753893</v></c><c r="V66" s="10"><v>8.7784248137652856</v></c><c r="W66" s="10"><v>10.75926005310059</v></c><c r="X66" s="10"><v>2.8090421089233216E-3</v></c><c r="Y66" s="10"><v>3.8431107736228761E-3</v></c><c r="Z66" s="10"><v>0.4117504231640895</v></c><c r="AA66" s="10"><v>0.42380015773573515</v></c><c r="AB66" s="10"><v>0.84454959106599536</v></c><c r="AC66" s="10"><v>0.5707290408711323</v></c><c r="AD66" s="10"><v>1.59481226769873</v></c><c r="AE66" s="10"><v>3.0046657219635793</v></c><c r="AF66" s="10"><v>3.5704116039795362</v></c><c r="AG66" s="10"><v>0.64935954253227357</v></c><c r="AH66" s="10"><v>0.66264643403701129</v></c><c r="AI66" s="10"><v>0.55196705188352568</v></c><c r="AJ66" s="10"><v>0.2430662863868096</v></c></row><row r="67" spans="1:36" x14ac:dyDescent="0.25"><c r="A67" s="6" t="s"><v>93</v></c><c r="B67" s="10"><v>3.4876092442900468</v></c><c r="C67" s="10"><v>3.2401354365330985</v></c><c r="D67" s="10"><v>0.80933391373158892</v></c><c r="E67" s="10"><v>0.2192004965635273</v></c><c r="F67" s="10"><v>0.32407794126084327</v></c><c r="G67" s="10"><v>19.075486912293751</v></c><c r="H67" s="10"><v>18.701795390671087</v></c><c r="I67" s="10"><v>0.99859912008706897</v></c><c r="J67" s="10"><v>1.651472250681848</v></c><c r="K67" s="10"><v>13.782049940868202</v></c><c r="L67" s="10"><v>13.549619860228979</v></c><c r="M67" s="10"><v>6.2951209666534516E-2</v></c><c r="N67" s="10"><v>9.9724691453032782E-2</v></c><c r="O67" s="10"><v>0.18304975664524784</v></c><c r="P67" s="10"><v>0.14084876509124555</v></c><c r="Q67" s="10"><v>7.2732444468139077</v></c><c r="R67" s="10"><v>6.795043386988544</v></c><c r="S67" s="10"><v>22.987680214254038</v></c><c r="T67" s="10"><v>23.252072347427188</v></c><c r="U67" s="10"><v>9.8508487146877588</v></c><c r="V67" s="10"><v>9.1421768179677585</v></c><c r="W67" s="10"><v>11.744975973568888</v></c><c r="X67" s="10"><v>0.36337344714676023</v></c><c r="Y67" s="10"><v>0.64467511355010876</v></c><c r="Z67" s="10"><v>0.52724319948360188</v></c><c r="AA67" s="10"><v>0.43695931806287375</v></c><c r="AB67" s="10"><v>2.1677546234421965</v></c><c r="AC67" s="10"><v>1.6554730790993877</v></c><c r="AD67" s="10"><v>8.7700573482235118</v></c><c r="AE67" s="10"><v>13.19764543775619</v></c><c r="AF67" s="10"><v>15.738096494867316</v></c><c r="AG67" s="10"><v>2.6076177952394315</v></c><c r="AH67" s="10"><v>2.6955369336919195</v></c><c r="AI67" s="10"><v>1.4235291582381568</v></c><c r="AJ67" s="10"><v>0.49542142045266691</v></c></row><row r="68" spans="1:36" x14ac:dyDescent="0.25"><c r="A68" s="6" t="s"><v>94</v></c><c r="B68" s="10"><v>6.8157647869056293</v></c><c r="C68" s="10"><v>6.4203641182956019</v></c><c r="D68" s="10"><v>20.64387400066412</v></c><c r="E68" s="10"><v>9.9836604083993983</v></c><c r="F68" s="10"><v>10.784151191427451</v></c><c r="G68" s="10"><v>0.18261617237529348</v></c><c r="H68" s="10"><v>0.17784753835162112</v></c><c r="I68" s="10"><v>1.3383242234545343E-2</v></c><c r="J68" s="10"><v>1.9019535027003747E-2</v></c><c r="K68" s="10"><v>34.86469209536574</v></c><c r="L68" s="10"><v>33.324572346293508</v></c><c r="M68" s="10"><v>8.4547713192283034</v></c><c r="N68" s="10"><v>9.4661835563194341</v></c><c r="O68" s="10"><v>4.8932680876678214</v></c><c r="P68" s="10"><v>3.6928941250465788</v></c><c r="Q68" s="10"><v>0.53939643234754031</v></c><c r="R68" s="10"><v>0.49809009002301863</v></c><c r="S68" s="10"><v>2.443742113906997</v></c><c r="T68" s="10"><v>2.3936084434266749</v></c><c r="U68" s="10"><v>25.560081451959238</v></c><c r="V68" s="10"><v>23.711985262471927</v></c><c r="W68" s="10"><v>32.971633284634621</v></c><c r="X68" s="10"><v>5.1437271070001574E-2</v></c><c r="Y68" s="10"><v>0.10045837812449168</v></c><c r="Z68" s="10"><v>7.2890253642574121E-2</v></c><c r="AA68" s="10"><v>6.3840726387089972E-2</v></c><c r="AB68" s="10"><v>0.357116093108721</v></c><c r="AC68" s="10"><v>0.29704508026599508</v></c><c r="AD68" s="10"><v>0.75624575414486217</v></c><c r="AE68" s="10"><v>0.9790954209931797</v></c><c r="AF68" s="10"><v>1.1573492833294321</v></c><c r="AG68" s="10"><v>0.4205064891257958</v></c><c r="AH68" s="10"><v>0.44363542863788269</v></c><c r="AI68" s="10"><v>0.1240116403212799</v></c><c r="AJ68" s="10"><v>4.5422951477647092E-2</v></c></row><row r="69" spans="1:36" x14ac:dyDescent="0.25"><c r="A69" s="6" t="s"><v>95</v></c><c r="B69" s="10"><v>0.14574376668933336</v></c><c r="C69" s="10"><v>0.13882489466455464</v></c><c r="D69" s="10"><v>0.53528891603037498</v></c><c r="E69" s="10"><v>0.23918549118509347</v></c><c r="F69" s="10"><v>0.25672677987411546</v></c><c r="G69" s="10"><v>0.27141109385761147</v></c><c r="H69" s="10"><v>0.28866280066232852</v></c><c r="I69" s="10"><v>1.1334341957595407E-2</v></c><c r="J69" s="10"><v>1.5103748403797095E-2</v></c><c r="K69" s="10"><v>1.6216219878499926E-2</v></c><c r="L69" s="10"><v>1.2258924194495438E-2</v></c><c r="M69" s="10"><v>0.8460998413118842</v></c><c r="N69" s="10"><v>0.92729340662544379</v></c><c r="O69" s="10"><v>0.28671666073772445</v></c><c r="P69" s="10"><v>0.23448967296330359</v></c><c r="Q69" s="10"><v>2.8106847193838533E-2</v></c><c r="R69" s="10"><v>2.6237500972754183E-2</v></c><c r="S69" s="10"><v>2.9695604220599209E-2</v></c><c r="T69" s="10"><v>3.3531219552392112E-2</v></c><c r="U69" s="10"><v>0.13157718856045603</v></c><c r="V69" s="10"><v>0.12074259422386742</v></c><c r="W69" s="10"><v>0.13635410885794136</v></c><c r="X69" s="10"><v>2.8090421089233216E-3</v></c><c r="Y69" s="10"><v>3.8431107736228761E-3</v></c><c r="Z69" s="10"><v>1.8416715532218117E-2</v></c><c r="AA69" s="10"><v>1.473825956639533E-2</v></c><c r="AB69" s="10"><v>2.9002389803090504E-2</v></c><c r="AC69" s="10"><v>2.2129735341384682E-2</v></c><c r="AD69" s="10"><v>0.10608325639581835</v></c><c r="AE69" s="10"><v>0.16943603695283344</v></c><c r="AF69" s="10"><v>0.20787088720647409</v></c><c r="AG69" s="10"><v>9.425578805868107E-3</v></c><c r="AH69" s="10"><v>2.0041655880537006E-2</v></c><c r="AI69" s="10"><v>0.27598352594176284</v></c><c r="AJ69" s="10"><v>0.13062746003100653</v></c></row><row r="70" spans="1:36" x14ac:dyDescent="0.25"><c r="A70" s="6" t="s"><v>96</v></c><c r="B70" s="10"><v>3.0591875409996416</v></c><c r="C70" s="10"><v>2.8741140438283592</v></c><c r="D70" s="10"><v>13.326942617699961</v></c><c r="E70" s="10"><v>1.9189673407034451</v></c><c r="F70" s="10"><v>2.0579845895431856</v></c><c r="G70" s="10"><v>1.2004371837155479</v></c><c r="H70" s="10"><v>1.2289155323526377</v></c><c r="I70" s="10"><v>0.17127934442843215</v></c><c r="J70" s="10"><v>0.24454302615036724</v></c><c r="K70" s="10"><v>0.23460020583437383</v></c><c r="L70" s="10"><v>0.24723049808725275</v></c><c r="M70" s="10"><v>4.8926119712399379</v></c><c r="N70" s="10"><v>5.3916256790803603</v></c><c r="O70" s="10"><v>1.0022402158958892</v></c><c r="P70" s="10"><v>0.82218045351494873</v></c><c r="Q70" s="10"><v>0.36119158265352425</v></c><c r="R70" s="10"><v>0.33789583095323317</v></c><c r="S70" s="10"><v>0.29161236021256809</v></c><c r="T70" s="10"><v>0.29239099489539699</v></c><c r="U70" s="10"><v>5.3528868236566911</v></c><c r="V70" s="10"><v>5.1340630955508511</v></c><c r="W70" s="10"><v>6.1693839367878081</v></c><c r="X70" s="10"><v>0</v></c><c r="Y70" s="10"><v>0</v></c><c r="Z70" s="10"><v>0.39333370763187137</v></c><c r="AA70" s="10"><v>0.34210057090467122</v></c><c r="AB70" s="10"><v>0.76566309080158912</v></c><c r="AC70" s="10"><v>0.54859930552974767</v></c><c r="AD70" s="10"><v>1.4887290113029117</v></c><c r="AE70" s="10"><v>2.8352296850107459</v></c><c r="AF70" s="10"><v>3.3625407167730619</v></c><c r="AG70" s="10"><v>0.63993396372640543</v></c><c r="AH70" s="10"><v>0.64260477815647432</v></c><c r="AI70" s="10"><v>0.27598352594176284</v></c><c r="AJ70" s="10"><v>0.11243882635580309</v></c></row><row r="71" spans="1:36" x14ac:dyDescent="0.25"><c r="A71" s="6" t="s"><v>97</v></c><c r="B71" s="10"><v>1.1555988573009932</v></c><c r="C71" s="10"><v>1.079627312870959</v></c><c r="D71" s="10"><v>23.031498207919181</v></c><c r="E71" s="10"><v>6.0784746339802522</v></c><c r="F71" s="10"><v>6.4178775723143682</v></c><c r="G71" s="10"><v>0</v></c><c r="H71" s="10"><v>0</v></c><c r="I71" s="10"><v>0</v></c><c r="J71" s="10"><v>0</v></c><c r="K71" s="10"><v>17.389679464017973</v></c><c r="L71" s="10"><v>17.546156734009461</v></c><c r="M71" s="10"><v>6.8806247779243197</v></c><c r="N71" s="10"><v>7.6962896188597449</v></c><c r="O71" s="10"><v>5.294874308170419</v></c><c r="P71" s="10"><v>4.1614860676900278</v></c><c r="Q71" s="10"><v>2.0934022295599968E-2</v></c><c r="R71" s="10"><v>1.7601185804620428E-2</v></c><c r="S71" s="10"><v>0</v></c><c r="T71" s="10"><v>0</v></c><c r="U71" s="10"><v>2.763636948744324</v></c><c r="V71" s="10"><v>2.6173135375949479</v></c><c r="W71" s="10"><v>3.3280814947491928</v></c><c r="X71" s="10"><v>0</v></c><c r="Y71" s="10"><v>0</v></c><c r="Z71" s="10"><v>0</v></c><c r="AA71" s="10"><v>6.6961327264668594E-2</v></c><c r="AB71" s="10"><v>4.9884110461315655E-2</v></c><c r="AC71" s="10"><v>0</v></c><c r="AD71" s="10"><v>0</v></c><c r="AE71" s="10"><v>0</v></c><c r="AF71" s="10"><v>0</v></c><c r="AG71" s="10"><v>0</v></c><c r="AH71" s="10"><v>0</v></c><c r="AI71" s="10"><v>0</v></c><c r="AJ71" s="10"><v>0</v></c></row><row r="72" spans="1:36" x14ac:dyDescent="0.25"><c r="A72" s="6" t="s"><v>98</v></c><c r="B72" s="10"><v>3.4876092442900468</v></c><c r="C72" s="10"><v>3.2401354365330985</v></c><c r="D72" s="10"><v>0.80933391373158892</v></c><c r="E72" s="10"><v>0.2192004965635273</v></c><c r="F72" s="10"><v>0.32407794126084327</v></c><c r="G72" s="10"><v>19.075486912293751</v></c><c r="H72" s="10"><v>18.701795390671087</v></c><c r="I72" s="10"><v>0.99859912008706897</v></c><c r="J72" s="10"><v>1.651472250681848</v></c><c r="K72" s="10"><v>13.782049940868202</v></c><c r="L72" s="10"><v>13.549619860228979</v></c><c r="M72" s="10"><v>6.2951209666534516E-2</v></c><c r="N72" s="10"><v>9.9724691453032782E-2</v></c><c r="O72" s="10"><v>0.18304975664524784</v></c><c r="P72" s="10"><v>0.14084876509124555</v></c><c r="Q72" s="10"><v>7.2732444468139077</v></c><c r="R72" s="10"><v>6.795043386988544</v></c><c r="S72" s="10"><v>22.987680214254038</v></c><c r="T72" s="10"><v>23.252072347427188</v></c><c r="U72" s="10"><v>9.8508487146877588</v></c><c r="V72" s="10"><v>9.1421768179677585</v></c><c r="W72" s="10"><v>11.744975973568888</v></c><c r="X72" s="10"><v>0.36337344714676023</v></c><c r="Y72" s="10"><v>0.64467511355010876</v></c><c r="Z72" s="10"><v>0.52724319948360188</v></c><c r="AA72" s="10"><v>0.43695931806287375</v></c><c r="AB72" s="10"><v>2.1677546234421965</v></c><c r="AC72" s="10"><v>1.6554730790993877</v></c><c r="AD72" s="10"><v>8.7700573482235118</v></c><c r="AE72" s="10"><v>13.19764543775619</v></c><c r="AF72" s="10"><v>15.738096494867316</v></c><c r="AG72" s="10"><v>2.6076177952394315</v></c><c r="AH72" s="10"><v>2.6955369336919195</v></c><c r="AI72" s="10"><v>1.4235291582381568</v></c><c r="AJ72" s="10"><v>0.49542142045266691</v></c></row><row r="73" spans="1:36" x14ac:dyDescent="0.25"><c r="A73" s="6" t="s"><v>99</v></c><c r="B73" s="10"><v>6.8157647869056293</v></c><c r="C73" s="10"><v>6.4203641182956019</v></c><c r="D73" s="10"><v>20.64387400066412</v></c><c r="E73" s="10"><v>9.9836604083993983</v></c><c r="F73" s="10"><v>10.784151191427451</v></c><c r="G73" s="10"><v>0.18261617237529348</v></c><c r="H73" s="10"><v>0.17784753835162112</v></c><c r="I73" s="10"><v>1.3383242234545343E-2</v></c><c r="J73" s="10"><v>1.9019535027003747E-2</v></c><c r="K73" s="10"><v>34.86469209536574</v></c><c r="L73" s="10"><v>33.324572346293508</v></c><c r="M73" s="10"><v>8.4547713192283034</v></c><c r="N73" s="10"><v>9.4661835563194341</v></c><c r="O73" s="10"><v>4.8932680876678214</v></c><c r="P73" s="10"><v>3.6928941250465788</v></c><c r="Q73" s="10"><v>0.53939643234754031</v></c><c r="R73" s="10"><v>0.49809009002301863</v></c><c r="S73" s="10"><v>2.443742113906997</v></c><c r="T73" s="10"><v>2.3936084434266749</v></c><c r="U73" s="10"><v>25.018843416714738</v></c><c r="V73" s="10"><v>23.11279299384756</v></c><c r="W73" s="10"><v>32.216329024830813</v></c><c r="X73" s="10"><v>5.1437271070001574E-2</v></c><c r="Y73" s="10"><v>0.10045837812449168</v></c><c r="Z73" s="10"><v>7.2890253642574121E-2</v></c><c r="AA73" s="10"><v>6.3840726387089972E-2</v></c><c r="AB73" s="10"><v>0.357116093108721</v></c><c r="AC73" s="10"><v>0.29704508026599508</v></c><c r="AD73" s="10"><v>0.75624575414486217</v></c><c r="AE73" s="10"><v>0.9790954209931797</v></c><c r="AF73" s="10"><v>1.1573492833294321</v></c><c r="AG73" s="10"><v>0.4205064891257958</v></c><c r="AH73" s="10"><v>0.44363542863788269</v></c><c r="AI73" s="10"><v>0.1240116403212799</v></c><c r="AJ73" s="10"><v>4.5422951477647092E-2</v></c></row><row r="74" spans="1:36" x14ac:dyDescent="0.25"><c r="A74" s="6" t="s"><v>100</v></c><c r="B74" s="10"><v>0.8688464821902836</v></c><c r="C74" s="10"><v>0.82532392230597906</v></c><c r="D74" s="10"><v>1.9241104974550494</v></c><c r="E74" s="10"><v>1.5237538756361468</v></c><c r="F74" s="10"><v>1.5822309987693208</v></c><c r="G74" s="10"><v>0.85468988616968</v></c><c r="H74" s="10"><v>0.91291575941434855</v></c><c r="I74" s="10"><v>0.21330359691736275</v></c><c r="J74" s="10"><v>0.2767729622029142</v></c><c r="K74" s="10"><v>2.5422363832144983</v></c><c r="L74" s="10"><v>2.5634122847950174</v></c><c r="M74" s="10"><v>0.49952805276536866</v></c><c r="N74" s="10"><v>0.50622709942873834</v></c><c r="O74" s="10"><v>0.75908267632729698</v></c><c r="P74" s="10"><v>0.64546921306844685</v></c><c r="Q74" s="10"><v>0.30168370201628575</v></c><c r="R74" s="10"><v>0.28617181293538863</v></c><c r="S74" s="10"><v>0.29430964731401066</v></c><c r="T74" s="10"><v>0.31365015997205226</v></c><c r="U74" s="10"><v>0.63937913824135861</v></c><c r="V74" s="10"><v>0.61509267050322469</v></c><c r="W74" s="10"><v>0.701226057725297</v></c><c r="X74" s="10"><v>1.4601718886950475E-2</v></c><c r="Y74" s="10"><v>2.2198667825262211E-2</v></c><c r="Z74" s="10"><v>9.4117552268062468E-2</v></c><c r="AA74" s="10"><v>0.10053598489933958</v></c><c r="AB74" s="10"><v>0.10974504301489445</v></c><c r="AC74" s="10"><v>7.2651674848902004E-2</v></c><c r="AD74" s="10"><v>0.29143835518549416</v></c><c r="AE74" s="10"><v>0.46257222955514798</v></c><c r="AF74" s="10"><v>0.58528776858736697</v></c><c r="AG74" s="10"><v>9.8235476887825385E-2</v></c><c r="AH74" s="10"><v>0.10683035826036796</v></c><c r="AI74" s="10"><v>5.8709599981096636E-2</v></c><c r="AJ74" s="10"><v>4.4571879046320727E-2</v></c></row><row r="75" spans="1:36" x14ac:dyDescent="0.25"><c r="A75" s="6" t="s"><v>101</v></c><c r="B75" s="10"><v>5.742755899394586E-2</v></c><c r="C75" s="10"><v>5.2385767249265726E-2</v></c><c r="D75" s="10"><v>1.065801309906999</v></c><c r="E75" s="10"><v>0.26846056267155999</v></c><c r="F75" s="10"><v>0.27586868889981703</v></c><c r="G75" s="10"><v>0.18458392686797645</v></c><c r="H75" s="10"><v>0.18693762951623116</v></c><c r="I75" s="10"><v>1.2467776153354945E-2</v></c><c r="J75" s="10"><v>1.5491024003894452E-2</v></c><c r="K75" s="10"><v>5.6972152100985177E-2</v></c><c r="L75" s="10"><v>5.6010418609368583E-2</v></c><c r="M75" s="10"><v>0.32192505558480494</v></c><c r="N75" s="10"><v>0.37725763042349642</v></c><c r="O75" s="10"><v>0.25120995352562236</v></c><c r="P75" s="10"><v>0.19530659803811617</v></c><c r="Q75" s="10"><v>0.41177328119517698</v></c><c r="R75" s="10"><v>0.37765104262393584</v></c><c r="S75" s="10"><v>2.9398902639440521</v></c><c r="T75" s="10"><v>2.9747955889771007</v></c><c r="U75" s="10"><v>0</v></c><c r="V75" s="10"><v>0</v></c><c r="W75" s="10"><v>0</v></c><c r="X75" s="10"><v>6.6515997107523938E-3</v></c><c r="Y75" s="10"><v>1.1287458216235021E-2</v></c><c r="Z75" s="10"><v>5.7690916125020617E-3</v></c><c r="AA75" s="10"><v>8.421862609368759E-3</v></c><c r="AB75" s="10"><v>0</v></c><c r="AC75" s="10"><v>0</v></c><c r="AD75" s="10"><v>1.9189121464090013E-2</v></c><c r="AE75" s="10"><v>3.021411847760316E-2</v></c><c r="AF75" s="10"><v>3.9366330342709019E-2</v></c><c r="AG75" s="10"><v>1.0807997030728763E-2</v></c><c r="AH75" s="10"><v>1.2717899792900949E-2</v></c><c r="AI75" s="10"><v>0</v></c><c r="AJ75" s="10"><v>0</v></c></row><row r="76" spans="1:36" x14ac:dyDescent="0.25"><c r="A76" s="6" t="s"><v>102</v></c><c r="B76" s="10"><v>0</v></c><c r="C76" s="10"><v>0</v></c><c r="D76" s="10"><v>0</v></c><c r="E76" s="10"><v>0</v></c><c r="F76" s="10"><v>0</v></c><c r="G76" s="10"><v>0</v></c><c r="H76" s="10"><v>0</v></c><c r="I76" s="10"><v>0</v></c><c r="J76" s="10"><v>0</v></c><c r="K76" s="10"><v>0</v></c><c r="L76" s="10"><v>0</v></c><c r="M76" s="10"><v>0</v></c><c r="N76" s="10"><v>0</v></c><c r="O76" s="10"><v>0</v></c><c r="P76" s="10"><v>0</v></c><c r="Q76" s="10"><v>0</v></c><c r="R76" s="10"><v>0</v></c><c r="S76" s="10"><v>0</v></c><c r="T76" s="10"><v>0</v></c><c r="U76" s="10"><v>0</v></c><c r="V76" s="10"><v>0</v></c><c r="W76" s="10"><v>0</v></c><c r="X76" s="10"><v>0</v></c><c r="Y76" s="10"><v>0</v></c><c r="Z76" s="10"><v>0</v></c><c r="AA76" s="10"><v>0</v></c><c r="AB76" s="10"><v>0</v></c><c r="AC76" s="10"><v>0</v></c><c r="AD76" s="10"><v>7.2964395318769262E-2</v></c><c r="AE76" s="10"><v>0.13839251130133526</v></c><c r="AF76" s="10"><v>0.15147705683457743</v></c><c r="AG76" s="10"><v>0</v></c><c r="AH76" s="10"><v>0</v></c><c r="AI76" s="10"><v>1.8302089668233504E-2</v></c><c r="AJ76" s="10"><v>0</v></c></row><row r="77" spans="1:36" x14ac:dyDescent="0.25"><c r="A77" s="6" t="s"><v>103</v></c><c r="B77" s="10"><v>0.95198705177883414</v></c><c r="C77" s="10"><v>0.89854909247893078</v></c><c r="D77" s="10"><v>2.3328534198920448</v></c><c r="E77" s="10"><v>1.7095100954860327</v></c><c r="F77" s="10"><v>1.7818239761048498</v></c><c r="G77" s="10"><v>0.85468988616968</v></c><c r="H77" s="10"><v>0.91291575941434855</v></c><c r="I77" s="10"><v>0.2867152579042499</v></c><c r="J77" s="10"><v>0.36928880000395053</v></c><c r="K77" s="10"><v>2.5422363832144983</v></c><c r="L77" s="10"><v>2.5634122847950174</v></c><c r="M77" s="10"><v>0.53061119369797172</v></c><c r="N77" s="10"><v>0.54015104138930081</v></c><c r="O77" s="10"><v>0.80143710564459014</v></c><c r="P77" s="10"><v>0.68592518449544115</v></c><c r="Q77" s="10"><v>0.48589247181030881</v></c><c r="R77" s="10"><v>0.44969856318418211</v></c><c r="S77" s="10"><v>0.29430964731401066</v></c><c r="T77" s="10"><v>0.31365015997205226</v></c><c r="U77" s="10"><v>0.63937913824135861</v></c><c r="V77" s="10"><v>0.61509267050322469</v></c><c r="W77" s="10"><v>0.701226057725297</v></c><c r="X77" s="10"><v>2.1412320981226831E-2</v></c><c r="Y77" s="10"><v>3.2599254324507339E-2</v></c><c r="Z77" s="10"><v>0.10243835747840198</v></c><c r="AA77" s="10"><v>0.1092586283161858</v></c><c r="AB77" s="10"><v>0.13132282102839377</v></c><c r="AC77" s="10"><v>8.7393104273449193E-2</v></c><c r="AD77" s="10"><v>0.36440275050426341</v></c><c r="AE77" s="10"><v>0.60096474085648321</v></c><c r="AF77" s="10"><v>0.73676482542194444</v></c><c r="AG77" s="10"><v>0.12575816700096026</v></c><c r="AH77" s="10"><v>0.13419577022854104</v></c><c r="AI77" s="10"><v>7.7011689649330139E-2</v></c><c r="AJ77" s="10"><v>4.4571879046320727E-2</v></c></row><row r="78" spans="1:36" x14ac:dyDescent="0.25"><c r="A78" s="6" t="s"><v>104</v></c><c r="B78" s="10"><v>0</v></c><c r="C78" s="10"><v>0</v></c><c r="D78" s="10"><v>0</v></c><c r="E78" s="10"><v>0</v></c><c r="F78" s="10"><v>0</v></c><c r="G78" s="10"><v>0</v></c><c r="H78" s="10"><v>0</v></c><c r="I78" s="10"><v>0</v></c><c r="J78" s="10"><v>0</v></c><c r="K78" s="10"><v>0</v></c><c r="L78" s="10"><v>0</v></c><c r="M78" s="10"><v>0</v></c><c r="N78" s="10"><v>0</v></c><c r="O78" s="10"><v>0</v></c><c r="P78" s="10"><v>0</v></c><c r="Q78" s="10"><v>0</v></c><c r="R78" s="10"><v>0</v></c><c r="S78" s="10"><v>0</v></c><c r="T78" s="10"><v>0</v></c><c r="U78" s="10"><v>0</v></c><c r="V78" s="10"><v>0</v></c><c r="W78" s="10"><v>0</v></c><c r="X78" s="10"><v>0</v></c><c r="Y78" s="10"><v>0</v></c><c r="Z78" s="10"><v>0</v></c><c r="AA78" s="10"><v>0</v></c><c r="AB78" s="10"><v>0</v></c><c r="AC78" s="10"><v>0</v></c><c r="AD78" s="10"><v>0</v></c><c r="AE78" s="10"><v>0</v></c><c r="AF78" s="10"><v>0</v></c><c r="AG78" s="10"><v>0</v></c><c r="AH78" s="10"><v>0</v></c><c r="AI78" s="10"><v>0</v></c><c r="AJ78" s="10"><v>0</v></c></row><row r="79" spans="1:36" x14ac:dyDescent="0.25"><c r="A79" s="6" t="s"><v>105</v></c><c r="B79" s="10"><v>0.21627560088995143</v></c><c r="C79" s="10"><v>0.39704546623022735</v></c><c r="D79" s="10"><v>0.28786506846606724</v></c><c r="E79" s="10"><v>0.14633003998421121</v></c><c r="F79" s="10"><v>0.1507998758974661</v></c><c r="G79" s="10"><v>4.2075617382972057</v></c><c r="H79" s="10"><v>4.4471889405224818</v></c><c r="I79" s="10"><v>4.3165097600585547</v></c><c r="J79" s="10"><v>5.213590189755144</v></c><c r="K79" s="10"><v>0.81290923659993508</v></c><c r="L79" s="10"><v>0.89489083400025327</v></c><c r="M79" s="10"><v>0.15489241946212978</v></c><c r="N79" s="10"><v>0.15844820477786847</v></c><c r="O79" s="10"><v>1.6972840095727879</v></c><c r="P79" s="10"><v>1.5227162761180866</v></c><c r="Q79" s="10"><v>26.59348740438276</v></c><c r="R79" s="10"><v>23.542595148332619</v></c><c r="S79" s="10"><v>47.695593446610189</v></c><c r="T79" s="10"><v>49.634324327117703</v></c><c r="U79" s="10"><v>4.8996937071365005</v></c><c r="V79" s="10"><v>5.0034477027747535</v></c><c r="W79" s="10"><v>5.1621811847757924</v></c><c r="X79" s="10"><v>0.45805936653527934</v></c><c r="Y79" s="10"><v>0.7849620942376011</v></c><c r="Z79" s="10"><v>5.9962680854225754</v></c><c r="AA79" s="10"><v>6.0203910448678197</v></c><c r="AB79" s="10"><v>3.2785074830474916</v></c><c r="AC79" s="10"><v>1.7810390972764969</v></c><c r="AD79" s="10"><v>8.5568999374019494</v></c><c r="AE79" s="10"><v>12.760113405736726</v></c><c r="AF79" s="10"><v>15.829638834473773</v></c><c r="AG79" s="10"><v>8.2487638733594526</v></c><c r="AH79" s="10"><v>8.7606594900995081</v></c><c r="AI79" s="10"><v>3.5293297926602469</v></c><c r="AJ79" s="10"><v>2.5580805650152434</v></c></row><row r="80" spans="1:36" x14ac:dyDescent="0.25"><c r="A80" s="6" t="s"><v>106</v></c><c r="B80" s="10"><v>0.77645583598525836</v></c><c r="C80" s="10"><v>0.76620060373552179</v></c><c r="D80" s="10"><v>6.3335410019498779</v></c><c r="E80" s="10"><v>12.280756536228349</v></c><c r="F80" s="10"><v>12.050728357047456</v></c><c r="G80" s="10"><v>3.6333945048316911</v></c><c r="H80" s="10"><v>3.8212018134350747</v></c><c r="I80" s="10"><v>0.5634475761612332</v></c><c r="J80" s="10"><v>0.67854988199281019</v></c><c r="K80" s="10"><v>38.184139798412502</v></c><c r="L80" s="10"><v>36.413438484181462</v></c><c r="M80" s="10"><v>0.95740260354024564</v></c><c r="N80" s="10"><v>1.0520516276631673</v></c><c r="O80" s="10"><v>1.5594418997886632</v></c><c r="P80" s="10"><v>1.406163231213504</v></c><c r="Q80" s="10"><v>0.76175400419293582</v></c><c r="R80" s="10"><v>0.70662893943616134</v></c><c r="S80" s="10"><v>2.4191866228419774</v></c><c r="T80" s="10"><v>2.4512189213822171</v></c><c r="U80" s="10"><v>58.724258025498351</v></c><c r="V80" s="10"><v>58.3162134708395</v></c><c r="W80" s="10"><v>60.896373972230094</v></c><c r="X80" s="10"><v>0.12956044217477469</v></c><c r="Y80" s="10"><v>0.23209164084620387</v></c><c r="Z80" s="10"><v>0.23727238324239247</v></c><c r="AA80" s="10"><v>0.22295377354266405</v></c><c r="AB80" s="10"><v>0.66032641103676459</v></c><c r="AC80" s="10"><v>0.43288436190842156</v></c><c r="AD80" s="10"><v>1.0777921648549462</v></c><c r="AE80" s="10"><v>1.8445225635830365</v></c><c r="AF80" s="10"><v>2.3833813572964742</v></c><c r="AG80" s="10"><v>0.62652869609139294</v></c><c r="AH80" s="10"><v>0.67812718792285298</v></c><c r="AI80" s="10"><v>0.80768919644194181</v></c><c r="AJ80" s="10"><v>0.56265614252744978</v></c></row><row r="81" spans="1:36" x14ac:dyDescent="0.25"><c r="A81" s="6" t="s"><v>107</v></c><c r="B81" s="10"><v>0.99273143687520982</v></c><c r="C81" s="10"><v>1.163246069965749</v></c><c r="D81" s="10"><v>6.6214060704159454</v></c><c r="E81" s="10"><v>12.42708657621256</v></c><c r="F81" s="10"><v>12.201528232944922</v></c><c r="G81" s="10"><v>7.8409562431288968</v></c><c r="H81" s="10"><v>8.2683907539575561</v></c><c r="I81" s="10"><v>4.8799573362197881</v></c><c r="J81" s="10"><v>5.8921400717479546</v></c><c r="K81" s="10"><v>38.997049035012438</v></c><c r="L81" s="10"><v>37.308329318181713</v></c><c r="M81" s="10"><v>1.1122950230023754</v></c><c r="N81" s="10"><v>1.2104998324410359</v></c><c r="O81" s="10"><v>3.2567259093614513</v></c><c r="P81" s="10"><v>2.9288795073315903</v></c><c r="Q81" s="10"><v>27.355241408575697</v></c><c r="R81" s="10"><v>24.249224087768781</v></c><c r="S81" s="10"><v>50.114780069452166</v></c><c r="T81" s="10"><v>52.085543248499917</v></c><c r="U81" s="10"><v>63.62395173263485</v></c><c r="V81" s="10"><v>63.31966117361425</v></c><c r="W81" s="10"><v>66.058555157005898</v></c><c r="X81" s="10"><v>0.58761980871005404</v></c><c r="Y81" s="10"><v>1.0170537350838049</v></c><c r="Z81" s="10"><v>6.2335404686649678</v></c><c r="AA81" s="10"><v>6.2433448184104838</v></c><c r="AB81" s="10"><v>3.9388338940842562</v></c><c r="AC81" s="10"><v>2.2139234591849184</v></c><c r="AD81" s="10"><v>9.6346921022568957</v></c><c r="AE81" s="10"><v>14.604635969319762</v></c><c r="AF81" s="10"><v>18.213020191770248</v></c><c r="AG81" s="10"><v>8.8752925694508455</v></c><c r="AH81" s="10"><v>9.4387866780223604</v></c><c r="AI81" s="10"><v>4.3370189891021891</v></c><c r="AJ81" s="10"><v>3.1207367075426928</v></c></row><row r="82" spans="1:36" x14ac:dyDescent="0.25"><c r="A82" s="6" t="s"><v>108</v></c><c r="B82" s="10"><v>10.886954757731468</v></c><c r="C82" s="10"><v>10.63660883112135</v></c><c r="D82" s="10"><v>14.446368349653072</v></c><c r="E82" s="10"><v>10.680959982644382</v></c><c r="F82" s="10"><v>10.963267747561197</v></c><c r="G82" s="10"><v>13.414289319798598</v></c><c r="H82" s="10"><v>13.054371394111984</v></c><c r="I82" s="10"><v>7.6665053064946189</v></c><c r="J82" s="10"><v>8.4903290421789208</v></c><c r="K82" s="10"><v>29.99863110618633</v></c><c r="L82" s="10"><v>27.948837391345851</v></c><c r="M82" s="10"><v>8.3297584847367396</v></c><c r="N82" s="10"><v>8.6650521200542201</v></c><c r="O82" s="10"><v>16.666024102514733</v></c><c r="P82" s="10"><v>15.537306761012436</v></c><c r="Q82" s="10"><v>12.980156463997645</v></c><c r="R82" s="10"><v>11.746749787030801</v></c><c r="S82" s="10"><v>27.975218525868712</v></c><c r="T82" s="10"><v>28.722247659877226</v></c><c r="U82" s="10"><v>28.651646593787699</v></c><c r="V82" s="10"><v>28.833750661580527</v></c><c r="W82" s="10"><v>27.415210872073903</v></c><c r="X82" s="10"><v>0.48766031026799017</v></c><c r="Y82" s="10"><v>1.2166804961080759</v></c><c r="Z82" s="10"><v>4.8078721946036413</v></c><c r="AA82" s="10"><v>5.0221371424510783</v></c><c r="AB82" s="10"><v>2.9615693672793189</v></c><c r="AC82" s="10"><v>1.8345163591507498</v></c><c r="AD82" s="10"><v>12.711544819556556</v></c><c r="AE82" s="10"><v>21.245817697436067</v></c><c r="AF82" s="10"><v>28.668478000212314</v></c><c r="AG82" s="10"><v>7.0423316776696963</v></c><c r="AH82" s="10"><v>7.2355201759694507</v></c><c r="AI82" s="10"><v>2.5747398185663504</v></c><c r="AJ82" s="10"><v>2.3329354323966482</v></c></row><row r="83" spans="1:36" x14ac:dyDescent="0.25"><c r="A83" s="6" t="s"><v>109</v></c><c r="B83" s="10"><v>0</v></c><c r="C83" s="10"><v>0</v></c><c r="D83" s="10"><v>0</v></c><c r="E83" s="10"><v>0</v></c><c r="F83" s="10"><v>0</v></c><c r="G83" s="10"><v>2.0468924451060654E-2</v></c><c r="H83" s="10"><v>1.8647073804131931E-2</v></c><c r="I83" s="10"><v>0</v></c><c r="J83" s="10"><v>0</v></c><c r="K83" s="10"><v>1.3774337856864285</v></c><c r="L83" s="10"><v>1.1098845080131694</v></c><c r="M83" s="10"><v>0</v></c><c r="N83" s="10"><v>0</v></c><c r="O83" s="10"><v>0</v></c><c r="P83" s="10"><v>0</v></c><c r="Q83" s="10"><v>0</v></c><c r="R83" s="10"><v>0</v></c><c r="S83" s="10"><v>5.725373564382881E-2</v></c><c r="T83" s="10"><v>5.5441175396700085E-2</v></c><c r="U83" s="10"><v>2.3734460860407283</v></c><c r="V83" s="10"><v>2.5222748610053105</v></c><c r="W83" s="10"><v>2.4631161507082786</v></c><c r="X83" s="10"><v>0</v></c><c r="Y83" s="10"><v>0</v></c><c r="Z83" s="10"><v>0</v></c><c r="AA83" s="10"><v>0</v></c><c r="AB83" s="10"><v>0</v></c><c r="AC83" s="10"><v>0</v></c><c r="AD83" s="10"><v>5.7186249765376479E-2</v></c><c r="AE83" s="10"><v>9.241965651972732E-2</v></c><c r="AF83" s="10"><v>0.12929444211765409</v></c><c r="AG83" s="10"><v>0</v></c><c r="AH83" s="10"><v>0</v></c><c r="AI83" s="10"><v>0</v></c><c r="AJ83" s="10"><v>0</v></c></row></sheetData><pageMargins left="0.7" right="0.7" top="0.75" bottom="0.75" header="0.3" footer="0.3"/><pageSetup paperSize="9" orientation="portrait" verticalDpi="0" r:id="rId1"/></worksheet>
